# Supplementary material for: IFN-α blockade during ART-treated SIV infection lowers tissue vDNA, rescues immune function, and improves overall health
Source: JCI Insight. 2022 Mar 8;7(5):e153046. doi: 10.1172/jci.insight.153046 (PMC8983135; doi:10.1172/jci.insight.153046)
Supplement: Supplemental tables 1-8 [file jciinsight-7-153046-s054.xlsx]

## Sheet: Table S1
Table S1. Raw Cytokines and Clinical marker values pre, during and post-ART
			Weeks post infection
Subject ID	Treatment Arm	Outcome	w19	w29	w36	w40
R685	anti-IFNa	Albumin/Globulin	1.6	1.6	1.7	1
R686	anti-IFNa	Albumin/Globulin	1.4	1.4	1.5	1.2
R687	anti-IFNa	Albumin/Globulin	1.6	1.5	1.7	1.1
R688	anti-IFNa	Albumin/Globulin	1.4	1.3	1.4	1.2
R689	anti-IFNa	Albumin/Globulin	1.5	1.6	1.5	1.2
R690	control	Albumin/Globulin	1.3	1.2	1.3	0.9
R691	anti-IFNa	Albumin/Globulin	1.7	1.7	1.5	1.3
R692	control	Albumin/Globulin	1.8	1.4	1.4	1
R693	control	Albumin/Globulin	1.3	1.4	1.5	1
R694	control	Albumin/Globulin	1.3	1.3	1.4	1
R695	control	Albumin/Globulin	1.3	1.2	1.6	NA
R696	control	Albumin/Globulin	1.2	1.3	1.4	0.9
R685	anti-IFNa	Albumin (g/dL)	4.1	4.3	4.3	3.4
R686	anti-IFNa	Albumin (g/dL)	4.2	4.2	4.1	3.6
R687	anti-IFNa	Albumin (g/dL)	4.5	4.3	4.7	4.2
R688	anti-IFNa	Albumin (g/dL)	4.1	4	4.2	3.8
R689	anti-IFNa	Albumin (g/dL)	3.9	4.2	4	3.7
R690	control	Albumin (g/dL)	4.2	4	4.2	3
R691	anti-IFNa	Albumin (g/dL)	4	3.8	3.9	3.9
R692	control	Albumin (g/dL)	4.2	4.2	4.3	3.6
R693	control	Albumin (g/dL)	3.9	3.9	4	3.6
R694	control	Albumin (g/dL)	3.7	3.5	4	3.3
R695	control	Albumin (g/dL)	4	3.9	4.2	NA
R696	control	Albumin (g/dL)	3.8	3.9	4.2	3.7
R685	anti-IFNa	Alkaline Phosphatase (U/L)	568	440	569	391
R686	anti-IFNa	Alkaline Phosphatase (U/L)	366	269	321	253
R687	anti-IFNa	Alkaline Phosphatase (U/L)	443	382	382	300
R688	anti-IFNa	Alkaline Phosphatase (U/L)	469	312	370	268
R689	anti-IFNa	Alkaline Phosphatase (U/L)	446	368	385	268
R690	control	Alkaline Phosphatase (U/L)	567	469	457	494
R691	anti-IFNa	Alkaline Phosphatase (U/L)	495	450	571	349
R692	control	Alkaline Phosphatase (U/L)	938	646	737	333
R693	control	Alkaline Phosphatase (U/L)	296	253	335	222
R694	control	Alkaline Phosphatase (U/L)	418	332	357	232
R695	control	Alkaline Phosphatase (U/L)	562	427	569	NA
R696	control	Alkaline Phosphatase (U/L)	389	330	395	266
R685	anti-IFNa	ALT (U/L)	22	21	22	59
R686	anti-IFNa	ALT (U/L)	22	17	18	20
R687	anti-IFNa	ALT (U/L)	27	27	27	50
R688	anti-IFNa	ALT (U/L)	14	13	16	15
R689	anti-IFNa	ALT (U/L)	17	19	22	23
R690	control	ALT (U/L)	38	39	40	62
R691	anti-IFNa	ALT (U/L)	17	16	18	18
R692	control	ALT (U/L)	20	23	22	31
R693	control	ALT (U/L)	22	24	23	20
R694	control	ALT (U/L)	20	18	18	22
R695	control	ALT (U/L)	16	17	17	NA
R696	control	ALT (U/L)	16	18	23	21
R685	anti-IFNa	AST (U/L)	33	33	36	50
R686	anti-IFNa	AST (U/L)	48	30	31	31
R687	anti-IFNa	AST (U/L)	22	30	34	43
R688	anti-IFNa	AST (U/L)	18	40	34	32
R689	anti-IFNa	AST (U/L)	21	33	37	31
R690	control	AST (U/L)	33	39	37	49
R691	anti-IFNa	AST (U/L)	39	35	30	19
R692	control	AST (U/L)	27	27	30	29
R693	control	AST (U/L)	21	22	25	19
R694	control	AST (U/L)	23	22	29	27
R695	control	AST (U/L)	21	20	22	NA
R696	control	AST (U/L)	23	27	30	25
R685	anti-IFNa	Bilirubin (mg/dL)	0.1	0.1	0.1	0.1
R686	anti-IFNa	Bilirubin (mg/dL)	0.1	0.1	0.1	0.1
R687	anti-IFNa	Bilirubin (mg/dL)	0.1	0.1	0.1	0.1
R688	anti-IFNa	Bilirubin (mg/dL)	0.1	0.1	0.1	0.1
R689	anti-IFNa	Bilirubin (mg/dL)	0.1	0.1	0.2	0.1
R690	control	Bilirubin (mg/dL)	0.2	0.1	0.2	0.2
R691	anti-IFNa	Bilirubin (mg/dL)	0.1	0.1	0.2	0.1
R692	control	Bilirubin (mg/dL)	0.1	0.2	0.2	0.1
R693	control	Bilirubin (mg/dL)	0.1	0.1	0.1	0.1
R694	control	Bilirubin (mg/dL)	0.1	0.1	0.1	0.1
R695	control	Bilirubin (mg/dL)	0.1	0.1	0.1	NA
R696	control	Bilirubin (mg/dL)	0.1	0.1	0.1	0.1
R685	anti-IFNa	BUN (mg/dL)	16	15	17	12
R686	anti-IFNa	BUN (mg/dL)	26	20	20	15
R687	anti-IFNa	BUN (mg/dL)	19	11	19	13
R688	anti-IFNa	BUN (mg/dL)	17	17	18	16
R689	anti-IFNa	BUN (mg/dL)	23	18	19	18
R690	control	BUN (mg/dL)	21	18	20	18
R691	anti-IFNa	BUN (mg/dL)	23	19	21	20
R692	control	BUN (mg/dL)	27	20	21	20
R693	control	BUN (mg/dL)	20	17	15	15
R694	control	BUN (mg/dL)	22	19	20	18
R695	control	BUN (mg/dL)	22	19	21	NA
R696	control	BUN (mg/dL)	20	18	18	13
R685	anti-IFNa	BUN/Creatine	32	30	34	24
R686	anti-IFNa	BUN/Creatine	43	40	33	30
R687	anti-IFNa	BUN/Creatine	32	18	38	22
R688	anti-IFNa	BUN/Creatine	34	28	36	32
R689	anti-IFNa	BUN/Creatine	38	30	32	30
R690	control	BUN/Creatine	42	30	33	45
R691	anti-IFNa	BUN/Creatine	33	32	30	33
R692	control	BUN/Creatine	54	29	30	40
R693	control	BUN/Creatine	50	28	30	38
R694	control	BUN/Creatine	44	32	33	36
R695	control	BUN/Creatine	110	32	35	NA
R696	control	BUN/Creatine	40	30	30	26
R685	anti-IFNa	Ca (mg/dL)	10.5	10.1	10	9.4
R686	anti-IFNa	Ca (mg/dL)	10.8	9.4	9.4	10.9
R687	anti-IFNa	Ca (mg/dL)	10.5	9.4	9.7	9.8
R688	anti-IFNa	Ca (mg/dL)	10.3	9.4	9.8	9.6
R689	anti-IFNa	Ca (mg/dL)	9.5	9.7	9.2	9.1
R690	control	Ca (mg/dL)	10.6	9.9	9.4	9.6
R691	anti-IFNa	Ca (mg/dL)	9.6	9.6	9.6	9.9
R692	control	Ca (mg/dL)	10.2	10.1	9.9	9.4
R693	control	Ca (mg/dL)	10.8	10.5	9.6	9.7
R694	control	Ca (mg/dL)	9.8	10.7	10.3	9.2
R695	control	Ca (mg/dL)	10.1	10.1	9.5	NA
R696	control	Ca (mg/dL)	10.2	10.1	10.2	9.3
R685	anti-IFNa	Cholesterol (mg/dL)	112	115	106	108
R686	anti-IFNa	Cholesterol (mg/dL)	172	141	142	130
R687	anti-IFNa	Cholesterol (mg/dL)	174	158	140	171
R688	anti-IFNa	Cholesterol (mg/dL)	133	119	139	144
R689	anti-IFNa	Cholesterol (mg/dL)	171	201	193	186
R690	control	Cholesterol (mg/dL)	160	139	162	138
R691	anti-IFNa	Cholesterol (mg/dL)	138	124	139	129
R692	control	Cholesterol (mg/dL)	148	157	151	143
R693	control	Cholesterol (mg/dL)	191	180	166	156
R694	control	Cholesterol (mg/dL)	155	130	142	148
R695	control	Cholesterol (mg/dL)	167	154	126	NA
R696	control	Cholesterol (mg/dL)	163	144	157	161
R685	anti-IFNa	Cl (mmol/L)	109	111	106	109
R686	anti-IFNa	Cl (mmol/L)	110	108	106	115
R687	anti-IFNa	Cl (mmol/L)	112	105	106	111
R688	anti-IFNa	Cl (mmol/L)	113	111	108	112
R689	anti-IFNa	Cl (mmol/L)	107	107	105	108
R690	control	Cl (mmol/L)	111	112	109	111
R691	anti-IFNa	Cl (mmol/L)	109	110	107	108
R692	control	Cl (mmol/L)	110	111	109	113
R693	control	Cl (mmol/L)	109	111	107	110
R694	control	Cl (mmol/L)	109	111	107	110
R695	control	Cl (mmol/L)	108	111	106	NA
R696	control	Cl (mmol/L)	107	109	105	110
R685	anti-IFNa	Creatine Phosophokinase (U/L)	460	215	269	534
R686	anti-IFNa	Creatine Phosophokinase (U/L)	1300	134	183	472
R687	anti-IFNa	Creatine Phosophokinase (U/L)	283	84	89	364
R688	anti-IFNa	Creatine Phosophokinase (U/L)	274	464	107	173
R689	anti-IFNa	Creatine Phosophokinase (U/L)	349	162	333	251
R690	control	Creatine Phosophokinase (U/L)	365	289	182	114
R691	anti-IFNa	Creatine Phosophokinase (U/L)	950	376	443	276
R692	control	Creatine Phosophokinase (U/L)	330	230	174	336
R693	control	Creatine Phosophokinase (U/L)	205	238	272	167
R694	control	Creatine Phosophokinase (U/L)	224	429	259	158
R695	control	Creatine Phosophokinase (U/L)	492	504	168	NA
R696	control	Creatine Phosophokinase (U/L)	309	531	231	222
R685	anti-IFNa	Creatine (mg/dL)	0.5	0.5	0.5	0.5
R686	anti-IFNa	Creatine (mg/dL)	0.6	0.5	0.6	0.5
R687	anti-IFNa	Creatine (mg/dL)	0.6	0.6	0.5	0.6
R688	anti-IFNa	Creatine (mg/dL)	0.5	0.6	0.5	0.5
R689	anti-IFNa	Creatine (mg/dL)	0.6	0.6	0.6	0.6
R690	control	Creatine (mg/dL)	0.5	0.6	0.6	0.4
R691	anti-IFNa	Creatine (mg/dL)	0.7	0.6	0.7	0.6
R692	control	Creatine (mg/dL)	0.5	0.7	0.7	0.5
R693	control	Creatine (mg/dL)	0.4	0.6	0.5	0.4
R694	control	Creatine (mg/dL)	0.5	0.6	0.6	0.5
R695	control	Creatine (mg/dL)	0.2	0.6	0.6	NA
R696	control	Creatine (mg/dL)	0.5	0.6	0.6	0.5
R685	anti-IFNa	Eosinophils (cells/uL)	324	335	396	160
R686	anti-IFNa	Eosinophils (cells/uL)	426	738	416	455
R687	anti-IFNa	Eosinophils (cells/uL)	142	102	76	108
R688	anti-IFNa	Eosinophils (cells/uL)	95	189	270	92
R689	anti-IFNa	Eosinophils (cells/uL)	188	279	213	348
R690	control	Eosinophils (cells/uL)	276	465	234	200
R691	anti-IFNa	Eosinophils (cells/uL)	372	192	188	150
R692	control	Eosinophils (cells/uL)	408	59	67	136
R693	control	Eosinophils (cells/uL)	360	836	168	162
R694	control	Eosinophils (cells/uL)	258	387	206	414
R695	control	Eosinophils (cells/uL)	186	204	300	NA
R696	control	Eosinophils (cells/uL)	472	344	134	216
R685	anti-IFNa	Globulin (g/dL)	2.5	2.7	2.5	3.4
R686	anti-IFNa	Globulin (g/dL)	3	2.9	2.8	3
R687	anti-IFNa	Globulin (g/dL)	2.8	2.8	2.8	3.9
R688	anti-IFNa	Globulin (g/dL)	3	3	2.9	3.2
R689	anti-IFNa	Globulin (g/dL)	2.6	2.6	2.6	3
R690	control	Globulin (g/dL)	3.3	3.3	3.2	3.2
R691	anti-IFNa	Globulin (g/dL)	2.4	2.3	2.6	3.1
R692	control	Globulin (g/dL)	2.3	2.9	3.1	3.5
R693	control	Globulin (g/dL)	3.1	2.8	2.7	3.7
R694	control	Globulin (g/dL)	2.9	2.7	2.9	3.4
R695	control	Globulin (g/dL)	3.2	3.3	2.7	NA
R696	control	Globulin (g/dL)	3.3	3	3.1	4
R685	anti-IFNa	Glucose (mmol/L)	87	52	49	52
R686	anti-IFNa	Glucose (mmol/L)	65	62	51	76
R687	anti-IFNa	Glucose (mmol/L)	55	58	55	58
R688	anti-IFNa	Glucose (mmol/L)	64	56	62	65
R689	anti-IFNa	Glucose (mmol/L)	66	59	46	99
R690	control	Glucose (mmol/L)	74	47	47	59
R691	anti-IFNa	Glucose (mmol/L)	50	51	48	62
R692	control	Glucose (mmol/L)	78	56	52	50
R693	control	Glucose (mmol/L)	53	53	54	59
R694	control	Glucose (mmol/L)	67	59	45	68
R695	control	Glucose (mmol/L)	56	53	48	NA
R696	control	Glucose (mmol/L)	63	59	66	75
R685	anti-IFNa	Hct (%)	38	37	38	30
R686	anti-IFNa	Hct (%)	43	40	40	35
R687	anti-IFNa	Hct (%)	40	36	38	38
R688	anti-IFNa	Hct (%)	37	36	38	35
R689	anti-IFNa	Hct (%)	39	42	39	39
R690	control	Hct (%)	40	37	39	28
R691	anti-IFNa	Hct (%)	38	37	37	32
R692	control	Hct (%)	37	38	40	35
R693	control	Hct (%)	36	31	30	25
R694	control	Hct (%)	35	36	38	27
R695	control	Hct (%)	40	40	41	NA
R696	control	Hct (%)	39	34	37	32
R685	anti-IFNa	Hg (g/dL)	11.8	11.7	11.5	9.5
R686	anti-IFNa	Hg (g/dL)	13.3	11.7	12.4	11
R687	anti-IFNa	Hg (g/dL)	12.1	11	11.4	11.4
R688	anti-IFNa	Hg (g/dL)	11.8	11.2	11.6	10.6
R689	anti-IFNa	Hg (g/dL)	12.1	12.9	12.3	12
R690	control	Hg (g/dL)	12.2	11.6	11.8	8.1
R691	anti-IFNa	Hg (g/dL)	11.9	11.6	11.4	10.5
R692	control	Hg (g/dL)	11.7	11.9	12.2	10.5
R693	control	Hg (g/dL)	11.5	10	9.1	7.5
R694	control	Hg (g/dL)	11	11	11.5	8.1
R695	control	Hg (g/dL)	12.5	12.2	12.3	NA
R696	control	Hg (g/dL)	11.8	10.8	11.3	9.8
R685	anti-IFNa	K (mmol/L)	4.3	3.9	3.4	3.9
R686	anti-IFNa	K (mmol/L)	5.9	3.6	3.5	4.1
R687	anti-IFNa	K (mmol/L)	4.1	3.3	3.3	3.6
R688	anti-IFNa	K (mmol/L)	4.3	4.3	3.7	3.8
R689	anti-IFNa	K (mmol/L)	3.7	3.7	3.4	3.5
R690	control	K (mmol/L)	4.4	3.6	3.5	3.2
R691	anti-IFNa	K (mmol/L)	4.3	3.7	3.7	3.5
R692	control	K (mmol/L)	3.9	3.8	3.8	4
R693	control	K (mmol/L)	4.2	4	3.7	3.9
R694	control	K (mmol/L)	4	3.9	3.9	3.6
R695	control	K (mmol/L)	3.8	3.7	3.6	NA
R696	control	K (mmol/L)	4.2	3.9	3.6	3.8
R685	anti-IFNa	Lymphocytes (cells/uL)	3807	2479	3432	2400
R686	anti-IFNa	Lymphocytes (cells/uL)	7242	6642	6656	5187
R687	anti-IFNa	Lymphocytes (cells/uL)	4544	5814	4332	3780
R688	anti-IFNa	Lymphocytes (cells/uL)	3895	2961	2862	2530
R689	anti-IFNa	Lymphocytes (cells/uL)	3948	3906	4047	2842
R690	control	Lymphocytes (cells/uL)	4278	4464	3744	2100
R691	anti-IFNa	Lymphocytes (cells/uL)	3162	2928	3337	2250
R692	control	Lymphocytes (cells/uL)	4998	2950	2278	2516
R693	control	Lymphocytes (cells/uL)	4590	4180	3472	3132
R694	control	Lymphocytes (cells/uL)	8901	7998	6386	3105
R695	control	Lymphocytes (cells/uL)	5022	4488	4125	NA
R696	control	Lymphocytes (cells/uL)	4720	4730	3149	2592
R685	anti-IFNa	MCH (pg/cell)	21.5	21.3	21.3	20.7
R686	anti-IFNa	MCH (pg/cell)	25.1	24.4	23.8	23.4
R687	anti-IFNa	MCH (pg/cell)	22.4	23.4	22.4	22.4
R688	anti-IFNa	MCH (pg/cell)	23.6	22.9	22.3	22.6
R689	anti-IFNa	MCH (pg/cell)	22.4	23	22.8	22.6
R690	control	MCH (pg/cell)	23	23.7	22.7	22.5
R691	anti-IFNa	MCH (pg/cell)	22.5	21.9	21.1	20.6
R692	control	MCH (pg/cell)	23.9	25.3	23	23.3
R693	control	MCH (pg/cell)	19.8	21.3	16	16
R694	control	MCH (pg/cell)	21.6	22.9	21.3	20.8
R695	control	MCH (pg/cell)	24.5	24.9	24.1	NA
R696	control	MCH (pg/cell)	22.3	22	20.9	20.4
R685	anti-IFNa	MCHC (g/dL)	31.1	31.6	30.3	31.7
R686	anti-IFNa	MCHC (g/dL)	30.9	29.3	31	31.4
R687	anti-IFNa	MCHC (g/dL)	30.3	30.6	30	30
R688	anti-IFNa	MCHC (g/dL)	31.9	31.1	30.5	30.3
R689	anti-IFNa	MCHC (g/dL)	31	30.7	31.5	30.8
R690	control	MCHC (g/dL)	30.5	31.4	30.3	28.9
R691	anti-IFNa	MCHC (g/dL)	31.3	31.4	30.8	32.8
R692	control	MCHC (g/dL)	31.6	31.3	30.5	30
R693	control	MCHC (g/dL)	31.9	32.3	30.3	30
R694	control	MCHC (g/dL)	31.4	30.6	30.3	30
R695	control	MCHC (g/dL)	31.3	30.5	30	NA
R696	control	MCHC (g/dL)	30.3	31.8	30.5	30.6
R685	anti-IFNa	MCV (fL)	69	67	70	65
R686	anti-IFNa	MCV (fL)	81	83	77	74
R687	anti-IFNa	MCV (fL)	74	77	75	75
R688	anti-IFNa	MCV (fL)	74	73	73	74
R689	anti-IFNa	MCV (fL)	72	75	72	74
R690	control	MCV (fL)	75	76	75	78
R691	anti-IFNa	MCV (fL)	72	70	69	63
R692	control	MCV (fL)	76	81	75	78
R693	control	MCV (fL)	62	66	53	53
R694	control	MCV (fL)	69	75	70	69
R695	control	MCV (fL)	78	82	80	NA
R696	control	MCV (fL)	74	69	69	67
R685	anti-IFNa	Monocytes (cells/uL)	243	268	264	320
R686	anti-IFNa	Monocytes (cells/uL)	426	369	312	455
R687	anti-IFNa	Monocytes (cells/uL)	426	204	228	324
R688	anti-IFNa	Monocytes (cells/uL)	380	504	216	368
R689	anti-IFNa	Monocytes (cells/uL)	376	279	355	406
R690	control	Monocytes (cells/uL)	138	186	156	200
R691	anti-IFNa	Monocytes (cells/uL)	310	240	188	350
R692	control	Monocytes (cells/uL)	408	236	268	272
R693	control	Monocytes (cells/uL)	360	228	168	378
R694	control	Monocytes (cells/uL)	258	129	103	207
R695	control	Monocytes (cells/uL)	372	408	375	NA
R696	control	Monocytes (cells/uL)	472	430	268	360
R685	anti-IFNa	Na (mmol/L)	148	150	143	149
R686	anti-IFNa	Na (mmol/L)	144	143	145	148
R687	anti-IFNa	Na (mmol/L)	148	144	144	148
R688	anti-IFNa	Na (mmol/L)	150	149	146	149
R689	anti-IFNa	Na (mmol/L)	145	148	145	149
R690	control	Na (mmol/L)	147	144	144	147
R691	anti-IFNa	Na (mmol/L)	147	148	145	150
R692	control	Na (mmol/L)	143	146	145	150
R693	control	Na (mmol/L)	146	146	144	148
R694	control	Na (mmol/L)	145	149	145	148
R695	control	Na (mmol/L)	145	146	143	NA
R696	control	Na (mmol/L)	144	146	145	146
R685	anti-IFNa	Neutrophils (cells/uL)	3726	3618	2508	5120
R686	anti-IFNa	Neutrophils (cells/uL)	6106	4551	3016	3003
R687	anti-IFNa	Neutrophils (cells/uL)	9088	4080	2964	1188
R688	anti-IFNa	Neutrophils (cells/uL)	5130	2646	2052	1610
R689	anti-IFNa	Neutrophils (cells/uL)	4888	4836	2485	2204
R690	control	Neutrophils (cells/uL)	2208	4185	3666	2450
R691	anti-IFNa	Neutrophils (cells/uL)	2356	1440	987	2250
R692	control	Neutrophils (cells/uL)	4386	2655	4087	3876
R693	control	Neutrophils (cells/uL)	3690	2356	1792	1728
R694	control	Neutrophils (cells/uL)	3483	4386	3605	3174
R695	control	Neutrophils (cells/uL)	3720	5100	2700	NA
R696	control	Neutrophils (cells/uL)	6136	3096	3149	4032
R685	anti-IFNa	P (mg/dL)	4.8	5.9	5.1	5.9
R686	anti-IFNa	P (mg/dL)	4.7	4.9	5.3	3.1
R687	anti-IFNa	P (mg/dL)	4.2	5.6	4.1	4.2
R688	anti-IFNa	P (mg/dL)	5.8	6.2	5.1	5.4
R689	anti-IFNa	P (mg/dL)	4.7	5.8	5.1	5.4
R690	control	P (mg/dL)	4.4	5.1	5.1	4
R691	anti-IFNa	P (mg/dL)	4.9	5.2	4.8	3.7
R692	control	P (mg/dL)	5.4	6.3	4.6	4.3
R693	control	P (mg/dL)	3.7	3.9	4.5	3.9
R694	control	P (mg/dL)	4.4	4.7	3.7	4.3
R695	control	P (mg/dL)	5.4	4.3	4.2	NA
R696	control	P (mg/dL)	6	6.3	5.7	5.4
R685	anti-IFNa	Pltltts (cells/uL)	437	429	364	468
R686	anti-IFNa	Pltltts (cells/uL)	510	478	534	610
R687	anti-IFNa	Pltltts (cells/uL)	411	439	452	402
R688	anti-IFNa	Pltltts (cells/uL)	542	504	511	568
R689	anti-IFNa	Pltltts (cells/uL)	359	353	431	343
R690	control	Pltltts (cells/uL)	390	343	328	69
R691	anti-IFNa	Pltltts (cells/uL)	562	616	630	448
R692	control	Pltltts (cells/uL)	466	603	565	532
R693	control	Pltltts (cells/uL)	519	398	706	905
R694	control	Pltltts (cells/uL)	523	402	440	410
R695	control	Pltltts (cells/uL)	467	467	580	NA
R696	control	Pltltts (cells/uL)	423	444	504	488
R685	anti-IFNa	Protein (g/dL)	6.6	7	6.8	6.8
R686	anti-IFNa	Protein (g/dL)	7.2	7.1	6.9	6.6
R687	anti-IFNa	Protein (g/dL)	7.3	7.1	7.5	8.1
R688	anti-IFNa	Protein (g/dL)	7.1	7	7.1	7
R689	anti-IFNa	Protein (g/dL)	6.5	6.8	6.6	6.7
R690	control	Protein (g/dL)	7.5	7.3	7.4	6.2
R691	anti-IFNa	Protein (g/dL)	6.4	6.1	6.5	7
R692	control	Protein (g/dL)	6.5	7.1	7.4	7.1
R693	control	Protein (g/dL)	7	6.7	6.7	7.3
R694	control	Protein (g/dL)	6.6	6.2	6.9	6.7
R695	control	Protein (g/dL)	7.2	7.2	6.9	NA
R696	control	Protein (g/dL)	7.1	6.9	7.3	7.7
R685	anti-IFNa	RBC (cells/uL)	5.5	5.5	5.4	4.6
R686	anti-IFNa	RBC (cells/uL)	5.3	4.8	5.2	4.7
R687	anti-IFNa	RBC (cells/uL)	5.4	4.7	5.1	5.1
R688	anti-IFNa	RBC (cells/uL)	5	4.9	5.2	4.7
R689	anti-IFNa	RBC (cells/uL)	5.4	5.6	5.4	5.3
R690	control	RBC (cells/uL)	5.3	4.9	5.2	3.6
R691	anti-IFNa	RBC (cells/uL)	5.3	5.3	5.4	5.1
R692	control	RBC (cells/uL)	4.9	4.7	5.3	4.5
R693	control	RBC (cells/uL)	5.8	4.7	5.7	4.7
R694	control	RBC (cells/uL)	5.1	4.8	5.4	3.9
R695	control	RBC (cells/uL)	5.1	4.9	5.1	NA
R696	control	RBC (cells/uL)	5.3	4.9	5.4	4.8
R685	anti-IFNa	WBC (cells/uL)	8.1	6.7	6.6	8
R686	anti-IFNa	WBC (cells/uL)	14.2	12.3	10.4	9.1
R687	anti-IFNa	WBC (cells/uL)	14.2	10.2	7.6	5.4
R688	anti-IFNa	WBC (cells/uL)	9.5	6.3	5.4	4.6
R689	anti-IFNa	WBC (cells/uL)	9.4	9.3	7.1	5.8
R690	control	WBC (cells/uL)	6.9	9.3	7.8	5
R691	anti-IFNa	WBC (cells/uL)	6.2	4.8	4.7	5
R692	control	WBC (cells/uL)	10.2	5.9	6.7	6.8
R693	control	WBC (cells/uL)	9	7.6	5.6	5.4
R694	control	WBC (cells/uL)	12.9	12.9	10.3	6.9
R695	control	WBC (cells/uL)	9.3	10.2	7.5	NA
R696	control	WBC (cells/uL)	11.8	8.6	6.7	7.2
R685	anti-IFNa	NASBA (SIV copies/mL plasma)	7516	39507	13594	12859247
R686	anti-IFNa	NASBA (SIV copies/mL plasma)	8145	14063	50	5438858
R687	anti-IFNa	NASBA (SIV copies/mL plasma)	1309	50	129	1836803
R688	anti-IFNa	NASBA (SIV copies/mL plasma)	50	50	50	790485
R689	anti-IFNa	NASBA (SIV copies/mL plasma)	1523	299	516	231455
R690	control	NASBA (SIV copies/mL plasma)	1772	3220	3069	3088482
R691	anti-IFNa	NASBA (SIV copies/mL plasma)	50	50	50	2503189
R692	control	NASBA (SIV copies/mL plasma)	50	50	50	160830
R693	control	NASBA (SIV copies/mL plasma)	50	128	2991	1492246
R694	control	NASBA (SIV copies/mL plasma)	5939	5752	50	4990365
R695	control	NASBA (SIV copies/mL plasma)	11222	7841	50	NA
R696	control	NASBA (SIV copies/mL plasma)	50	50	50	190144
R685	anti-IFNa	Inguinal LN vDNA (copies/million cells) normalized to CD4 frequency	550.441	43.0987	33.4957	NA
R686	anti-IFNa	Inguinal LN vDNA (copies/million cells) normalized to CD4 frequency	680.001	526.744	658.647	NA
R687	anti-IFNa	Inguinal LN vDNA (copies/million cells) normalized to CD4 frequency	720.196	543.589	512.3	NA
R688	anti-IFNa	Inguinal LN vDNA (copies/million cells) normalized to CD4 frequency	210.136	230.925	286.202	NA
R689	anti-IFNa	Inguinal LN vDNA (copies/million cells) normalized to CD4 frequency	440.106	473.355	442.991	NA
R690	control	Inguinal LN vDNA (copies/million cells) normalized to CD4 frequency	642.159	906.692	1185.14	NA
R691	anti-IFNa	Inguinal LN vDNA (copies/million cells) normalized to CD4 frequency	416.931	337.77	297.827	NA
R692	control	Inguinal LN vDNA (copies/million cells) normalized to CD4 frequency	14.7628	362.406	387.799	NA
R693	control	Inguinal LN vDNA (copies/million cells) normalized to CD4 frequency	386.671	538.141	668.224	NA
R694	control	Inguinal LN vDNA (copies/million cells) normalized to CD4 frequency	8.28	600.574	369.706	NA
R695	control	Inguinal LN vDNA (copies/million cells) normalized to CD4 frequency	552.435	495.532	492.742	NA
R696	control	Inguinal LN vDNA (copies/million cells) normalized to CD4 frequency	736.728	640.785	578.202	NA
R685	anti-IFNa	Rectal vDNA (copies/million cells) normalized to CD4 frequency	84.0242	87.2446	72.7315	NA
R686	anti-IFNa	Rectal vDNA (copies/million cells) normalized to CD4 frequency	13.6285	102.529	63.361	NA
R687	anti-IFNa	Rectal vDNA (copies/million cells) normalized to CD4 frequency	27.8539	5.72584	105.302	NA
R688	anti-IFNa	Rectal vDNA (copies/million cells) normalized to CD4 frequency	8.37082	2.07901	1.74595	NA
R689	anti-IFNa	Rectal vDNA (copies/million cells) normalized to CD4 frequency	110.604	7.71246	29.6912	NA
R690	control	Rectal vDNA (copies/million cells) normalized to CD4 frequency	6.83173	44.8654	88.7569	NA
R691	anti-IFNa	Rectal vDNA (copies/million cells) normalized to CD4 frequency	11.0231	10.5359	101.225	NA
R692	control	Rectal vDNA (copies/million cells) normalized to CD4 frequency	3.03979	13.7487	8.42807	NA
R693	control	Rectal vDNA (copies/million cells) normalized to CD4 frequency	3.6744	3.38256	103.819	NA
R694	control	Rectal vDNA (copies/million cells) normalized to CD4 frequency	69.309	15.1399	134.78	NA
R695	control	Rectal vDNA (copies/million cells) normalized to CD4 frequency	132.358	13.9599	65.3468	NA
R696	control	Rectal vDNA (copies/million cells) normalized to CD4 frequency	17.9846	335.933	196.821	NA
R685	anti-IFNa	% CD4 T cells (of Inguinal LN cells)	12.6	15.3	2.97	NA
R686	anti-IFNa	% CD4 T cells (of Inguinal LN cells)	27.8	18.1	30.3	NA
R687	anti-IFNa	% CD4 T cells (of Inguinal LN cells)	19.5	22.4	32.9	NA
R688	anti-IFNa	% CD4 T cells (of Inguinal LN cells)	17.7	14	22.3	NA
R689	anti-IFNa	% CD4 T cells (of Inguinal LN cells)	8.07	11.5	31.5	NA
R690	control	% CD4 T cells (of Inguinal LN cells)	11.3	13.1	32	NA
R691	anti-IFNa	% CD4 T cells (of Inguinal LN cells)	26.2	25.5	31.9	NA
R692	control	% CD4 T cells (of Inguinal LN cells)	21.8	20.6	29	NA
R693	control	% CD4 T cells (of Inguinal LN cells)	21.1	14.8	27	NA
R694	control	% CD4 T cells (of Inguinal LN cells)	21.4	14.9	23.4	NA
R695	control	% CD4 T cells (of Inguinal LN cells)	29.7	28.8	42.2	NA
R696	control	% CD4 T cells (of Inguinal LN cells)	16.2	13	27.8	NA
R685	anti-IFNa	% CD4 T cells (of Rectum cells)	1.95	3.91	13.6	NA
R686	anti-IFNa	% CD4 T cells (of Rectum cells)	1.65	2.93	11.5	NA
R687	anti-IFNa	% CD4 T cells (of Rectum cells)	3.74	5.7	9.48	NA
R688	anti-IFNa	% CD4 T cells (of Rectum cells)	2.31	2.13	11.6	NA
R689	anti-IFNa	% CD4 T cells (of Rectum cells)	1.15	0.42	8.34	NA
R690	control	% CD4 T cells (of Rectum cells)	9.19	0.844	14.3	NA
R691	anti-IFNa	% CD4 T cells (of Rectum cells)	2.62	5.57	18.5	NA
R692	control	% CD4 T cells (of Rectum cells)	3.56	1.83	10.7	NA
R693	control	% CD4 T cells (of Rectum cells)	2.55	0.724	12.8	NA
R694	control	% CD4 T cells (of Rectum cells)	1.92	1.05	11.1	NA
R695	control	% CD4 T cells (of Rectum cells)	2.87	2.83	9.46	NA
R696	control	% CD4 T cells (of Rectum cells)	1.22	0.85	17.4	NA
R685	anti-IFNa	Inguinal LN vRNA (copies/million cells) normalized to CD4 frequency	111.243	4664.62	95.7369	NA
R686	anti-IFNa	Inguinal LN vRNA (copies/million cells) normalized to CD4 frequency	19.6845	3.97249	468.327	NA
R687	anti-IFNa	Inguinal LN vRNA (copies/million cells) normalized to CD4 frequency	81.2198	624.65	385.773	NA
R688	anti-IFNa	Inguinal LN vRNA (copies/million cells) normalized to CD4 frequency	9045.81	110.988	99.0579	NA
R689	anti-IFNa	Inguinal LN vRNA (copies/million cells) normalized to CD4 frequency	712.356	677.315	1452.23	NA
R690	control	Inguinal LN vRNA (copies/million cells) normalized to CD4 frequency	65.2348	1358.44	1022.69	NA
R691	anti-IFNa	Inguinal LN vRNA (copies/million cells) normalized to CD4 frequency	1511.61	232.294	105.115	NA
R692	control	Inguinal LN vRNA (copies/million cells) normalized to CD4 frequency	258.331	255.596	27.9613	NA
R693	control	Inguinal LN vRNA (copies/million cells) normalized to CD4 frequency	1865.42	333.312	296.752	NA
R694	control	Inguinal LN vRNA (copies/million cells) normalized to CD4 frequency	530.661	2938.92	1682.76	NA
R695	control	Inguinal LN vRNA (copies/million cells) normalized to CD4 frequency	3211.75	448.552	216.281	NA
R696	control	Inguinal LN vRNA (copies/million cells) normalized to CD4 frequency	3960.23	853.183	636.16	NA
R685	anti-IFNa	Rectal vRNA (copies/million cells) normalized to CD4 frequency	416.671	48.7566	127.03	NA
R686	anti-IFNa	Rectal vRNA (copies/million cells) normalized to CD4 frequency	100.597	200.22	51.8763	NA
R687	anti-IFNa	Rectal vRNA (copies/million cells) normalized to CD4 frequency	549.323	66.1888	51.2431	NA
R688	anti-IFNa	Rectal vRNA (copies/million cells) normalized to CD4 frequency	8947.86	4.04257	2.09514	NA
R689	anti-IFNa	Rectal vRNA (copies/million cells) normalized to CD4 frequency	18858.6	27.0909	45.3667	NA
R690	control	Rectal vRNA (copies/million cells) normalized to CD4 frequency	429.981	85.0121	131.745	NA
R691	anti-IFNa	Rectal vRNA (copies/million cells) normalized to CD4 frequency	2825.42	72.2004	76.8501	NA
R692	control	Rectal vRNA (copies/million cells) normalized to CD4 frequency	78.9325	21.194	8.19473	NA
R693	control	Rectal vRNA (copies/million cells) normalized to CD4 frequency	453.81	6.11308	48.269	NA
R694	control	Rectal vRNA (copies/million cells) normalized to CD4 frequency	8951.04	37.2957	58.3523	NA
R695	control	Rectal vRNA (copies/million cells) normalized to CD4 frequency	2357.32	47.62	46.8044	NA
R696	control	Rectal vRNA (copies/million cells) normalized to CD4 frequency	11671.6	542.308	372.258	NA
R685	anti-IFNa	Weight (kg)	5	4.9	4.9	4.5
R686	anti-IFNa	Weight (kg)	5	5.1	5.4	5.3
R687	anti-IFNa	Weight (kg)	4.3	4.3	4.3	4.4
R688	anti-IFNa	Weight (kg)	4.5	4.8	4.8	4.6
R689	anti-IFNa	Weight (kg)	4.7	4.6	5	4.5
R690	control	Weight (kg)	3.9	4	4.3	3.6
R691	anti-IFNa	Weight (kg)	3.9	4	4.2	3.9
R692	control	Weight (kg)	4.9	4.6	4.8	4.1
R693	control	Weight (kg)	4	4	4.1	3.7
R694	control	Weight (kg)	4.2	4.5	4.6	4.3
R695	control	Weight (kg)	5.1	4.9	5.2	NA
R696	control	Weight (kg)	4	4.1	4	3.9
R685	anti-IFNa	IL-17a (pg/mL)	0.177682	0.575266	0.428159	NA
R686	anti-IFNa	IL-17a (pg/mL)	0	0	0.545855	NA
R687	anti-IFNa	IL-17a (pg/mL)	14.0535	0.942586	0.251422	NA
R688	anti-IFNa	IL-17a (pg/mL)	0.472305	0.0890654	0.545855	NA
R689	anti-IFNa	IL-17a (pg/mL)	0.58997	0.883849	1.11873	NA
R690	control	IL-17a (pg/mL)	0.722259	0	0.487018	NA
R691	anti-IFNa	IL-17a (pg/mL)	0.398721	0	0.339826	NA
R692	control	IL-17a (pg/mL)	0.854476	0.0446657	0.162925	NA
R693	control	IL-17a (pg/mL)	0.707564	1.01599	0.883849	NA
R694	control	IL-17a (pg/mL)	1.80795	0.560561	1.63207	NA
R695	control	IL-17a (pg/mL)	0.103848	0	0.531147	NA
R696	control	IL-17a (pg/mL)	0	0	1.08938	NA
R685	anti-IFNa	IL-1b (pg/mL)	0.0478848	0.0302651	0.037316	NA
R686	anti-IFNa	IL-1b (pg/mL)	0.0314406	0.0126117	0	NA
R687	anti-IFNa	IL-1b (pg/mL)	0.251485	0.0337911	0.0267378	NA
R688	anti-IFNa	IL-1b (pg/mL)	0.0830688	0	0.0666569	NA
R689	anti-IFNa	IL-1b (pg/mL)	0.087756	0.102984	0.0255618	NA
R690	control	IL-1b (pg/mL)	0.0514061	0.0842407	0.0818969	NA
R691	anti-IFNa	IL-1b (pg/mL)	0.0267378	0.0185015	0.37404	NA
R692	control	IL-1b (pg/mL)	0.0302651	0.0561	0.0760365	NA
R693	control	IL-1b (pg/mL)	0.0396654	0	0.0818969	NA
R694	control	IL-1b (pg/mL)	0.0971282	0.0854125	0.0455369	NA
R695	control	IL-1b (pg/mL)	0	0.0443628	0	NA
R696	control	IL-1b (pg/mL)	0.0290895	0	0.00434955	NA
R685	anti-IFNa	IL-2 (pg/mL)	0	0.0551409	0.294041	NA
R686	anti-IFNa	IL-2 (pg/mL)	0.251589	0.108261	0.214439	NA
R687	anti-IFNa	IL-2 (pg/mL)	1.43921	0.267509	0.405454	NA
R688	anti-IFNa	IL-2 (pg/mL)	0.203824	0	0.0817045	NA
R689	anti-IFNa	IL-2 (pg/mL)	0.347099	0.0338823	0.37893	NA
R690	control	IL-2 (pg/mL)	0.193208	0	0.219746	NA
R691	anti-IFNa	IL-2 (pg/mL)	0	0.108261	0.0232491	NA
R692	control	IL-2 (pg/mL)	0.320571	0	0.44789	NA
R693	control	IL-2 (pg/mL)	0.0817045	0.0551409	0.225054	NA
R694	control	IL-2 (pg/mL)	0.315265	0.331182	0.569875	NA
R695	control	IL-2 (pg/mL)	0	0.017931	0.0710801	NA
R696	control	IL-2 (pg/mL)	0.00729017	0	0.193208	NA
R685	anti-IFNa	IL-4 (pg/mL)	0.0533885	0.0593674	0.0134052	NA
R686	anti-IFNa	IL-4 (pg/mL)	0.0662055	0.0201819	0.0329278	NA
R687	anti-IFNa	IL-4 (pg/mL)	0.244158	0.0610765	0.00329245	NA
R688	anti-IFNa	IL-4 (pg/mL)	0.0405926	0.0320768	0.0354815	NA
R689	anti-IFNa	IL-4 (pg/mL)	0.105606	0.0670606	0.0644955	NA
R690	control	IL-4 (pg/mL)	0.0533885	0.0927447	0.0210302	NA
R691	anti-IFNa	IL-4 (pg/mL)	0.0218788	0.00497058	0	NA
R692	control	IL-4 (pg/mL)	0	0.0542424	0.0773274	NA
R693	control	IL-4 (pg/mL)	0.111612	0.0508275	0.073904	NA
R694	control	IL-4 (pg/mL)	0.0337788	0.199328	0.154567	NA
R695	control	IL-4 (pg/mL)	0.0508275	0	0	NA
R696	control	IL-4 (pg/mL)	0	0.0227276	0.188131	NA
R685	anti-IFNa	IL-6 (pg/mL)	0.294761	0.152648	0.238155	NA
R686	anti-IFNa	IL-6 (pg/mL)	0.128726	0.0390935	0.104704	NA
R687	anti-IFNa	IL-6 (pg/mL)	1.24988	0.116729	0.164578	NA
R688	anti-IFNa	IL-6 (pg/mL)	0.874741	0.195507	0.453958	NA
R689	anti-IFNa	IL-6 (pg/mL)	0.285345	0.15026	0.214485	NA
R690	control	IL-6 (pg/mL)	0.355813	0.266492	0.315924	NA
R691	anti-IFNa	IL-6 (pg/mL)	0.145481	0.0390935	0.240519	NA
R692	control	IL-6 (pg/mL)	0.353469	0.114326	0.51912	NA
R693	control	IL-6 (pg/mL)	0.159808	0.186002	0.116729	NA
R694	control	IL-6 (pg/mL)	0.446965	0.418966	0.402615	NA
R695	control	IL-6 (pg/mL)	0.0950626	0	0.00407192	NA
R696	control	IL-6 (pg/mL)	0.155036	0.119131	0.322971	NA
R685	anti-IFNa	IL-8 (pg/mL)	2.5886	1.52061	2.61275	NA
R686	anti-IFNa	IL-8 (pg/mL)	0.453166	0.445655	1.51316	NA
R687	anti-IFNa	IL-8 (pg/mL)	1.54111	0.206651	0.627617	NA
R688	anti-IFNa	IL-8 (pg/mL)	0.796151	0.445655	1.16807	NA
R689	anti-IFNa	IL-8 (pg/mL)	0.670711	0.516985	3.97455	NA
R690	control	IL-8 (pg/mL)	0.409964	0.717532	2.09037	NA
R691	anti-IFNa	IL-8 (pg/mL)	0.378013	0.456922	1.66781	NA
R692	control	IL-8 (pg/mL)	0.330996	0.464432	0.689442	NA
R693	control	IL-8 (pg/mL)	4.07276	4.13761	24.5285	NA
R694	control	IL-8 (pg/mL)	0.610749	0.338521	0.756848	NA
R695	control	IL-8 (pg/mL)	0.253795	0.178333	0.248141	NA
R696	control	IL-8 (pg/mL)	0.605126	0.261332	0.86163	NA
R685	anti-IFNa	IL-9 (pg/mL)	0.0385714	0.0550757	0.0334954	NA
R686	anti-IFNa	IL-9 (pg/mL)	0.000559181	0.0550757	0.081754	NA
R687	anti-IFNa	IL-9 (pg/mL)	0.401292	0.0931926	0.015742	NA
R688	anti-IFNa	IL-9 (pg/mL)	0.0334954	0.0715887	0.0550757	NA
R689	anti-IFNa	IL-9 (pg/mL)	0.0538057	0.0385714	0.230598	NA
R690	control	IL-9 (pg/mL)	0.144058	0.182228	0.102091	NA
R691	anti-IFNa	IL-9 (pg/mL)	0.116077	0.066507	0.108448	NA
R692	control	IL-9 (pg/mL)	0.126251	0.0995485	0.0411098	NA
R693	control	IL-9 (pg/mL)	0.0563456	0.0715887	0	NA
R694	control	IL-9 (pg/mL)	0.156779	0.183501	0.0868375	NA
R695	control	IL-9 (pg/mL)	0.0246159	0.0309579	0	NA
R696	control	IL-9 (pg/mL)	0.0931926	0.137697	0.138969	NA
R685	anti-IFNa	IP10 (pg/mL)	159.276	285.33	220.428	NA
R686	anti-IFNa	IP10 (pg/mL)	236.342	186.098	217.96	NA
R687	anti-IFNa	IP10 (pg/mL)	177.448	249.001	391.713	NA
R688	anti-IFNa	IP10 (pg/mL)	447.637	136.528	219.086	NA
R689	anti-IFNa	IP10 (pg/mL)	156.096	210.917	241.526	NA
R690	control	IP10 (pg/mL)	260.686	234.991	246.795	NA
R691	anti-IFNa	IP10 (pg/mL)	157.13	223.615	227.555	NA
R692	control	IP10 (pg/mL)	301.302	243.152	221.58	NA
R693	control	IP10 (pg/mL)	260.643	281.519	251.086	NA
R694	control	IP10 (pg/mL)	805.207	822.556	602.632	NA
R695	control	IP10 (pg/mL)	175.885	248.093	123.195	NA
R696	control	IP10 (pg/mL)	232.905	256.345	237.995	NA
R685	anti-IFNa	TNF-a (pg/mL)	0.303396	0.336835	0.525822	NA
R686	anti-IFNa	TNF-a (pg/mL)	0.370245	0.180456	0.359111	NA
R687	anti-IFNa	TNF-a (pg/mL)	3.0736	0.340549	0.488824	NA
R688	anti-IFNa	TNF-a (pg/mL)	0.187925	0.195391	0.284804	NA
R689	anti-IFNa	TNF-a (pg/mL)	0.377665	0.699419	0.562797	NA
R690	control	TNF-a (pg/mL)	0.522123	0.31083	0.31083	NA
R691	anti-IFNa	TNF-a (pg/mL)	0.0943192	0.199123	0.217774	NA
R692	control	TNF-a (pg/mL)	0.399918	0.351688	0.651447	NA
R693	control	TNF-a (pg/mL)	0.116841	0.195391	0.607137	NA
R694	control	TNF-a (pg/mL)	0.444391	2.04548	0.407334	NA
R695	control	TNF-a (pg/mL)	0	0	0	NA
R696	control	TNF-a (pg/mL)	0.262479	0.258756	0.158032	NA
R685	anti-IFNa	TGFB1 (pg/mL)	19229.9	14784.4	38748.2	NA
R686	anti-IFNa	TGFB1 (pg/mL)	13241.6	10794.8	38434.4	NA
R687	anti-IFNa	TGFB1 (pg/mL)	28540.1	17459.8	35124.3	NA
R688	anti-IFNa	TGFB1 (pg/mL)	22269.9	15002.9	24038.7	NA
R689	anti-IFNa	TGFB1 (pg/mL)	13198.2	6994.87	30018.9	NA
R690	control	TGFB1 (pg/mL)	11495.2	7802.4	28175	NA
R691	anti-IFNa	TGFB1 (pg/mL)	35811.6	16105.1	21639.4	NA
R692	control	TGFB1 (pg/mL)	7313.77	12862.9	23583.9	NA
R693	control	TGFB1 (pg/mL)	30827.1	26392.5	39805.3	NA
R694	control	TGFB1 (pg/mL)	5502.68	9266.24	19832.4	NA
R695	control	TGFB1 (pg/mL)	16985.5	10246	18633.3	NA
R696	control	TGFB1 (pg/mL)	21881.2	12347	27027.1	NA
R685	anti-IFNa	TGFB2 (pg/mL)	358.287	234.446	569.208	NA
R686	anti-IFNa	TGFB2 (pg/mL)	314.25	232.782	852.727	NA
R687	anti-IFNa	TGFB2 (pg/mL)	322.33	246.153	439.207	NA
R688	anti-IFNa	TGFB2 (pg/mL)	406.288	220.669	241.394	NA
R689	anti-IFNa	TGFB2 (pg/mL)	273.35	136.067	765.669	NA
R690	control	TGFB2 (pg/mL)	182.583	158.466	736.498	NA
R691	anti-IFNa	TGFB2 (pg/mL)	715.505	417.307	494.921	NA
R692	control	TGFB2 (pg/mL)	131.203	333.1	556.651	NA
R693	control	TGFB2 (pg/mL)	338.246	506.722	789.75	NA
R694	control	TGFB2 (pg/mL)	67.6864	179.922	260.537	NA
R695	control	TGFB2 (pg/mL)	271.186	282.775	446.05	NA
R696	control	TGFB2 (pg/mL)	315.667	243.904	549.338	NA
R685	anti-IFNa	TGFB3 (pg/mL)	3.73184	3.0527	4.46096	NA
R686	anti-IFNa	TGFB3 (pg/mL)	3.84766	3.24967	5.29296	NA
R687	anti-IFNa	TGFB3 (pg/mL)	4.39885	3.58916	4.27455	NA
R688	anti-IFNa	TGFB3 (pg/mL)	4.08793	3.59808	4.07904	NA
R689	anti-IFNa	TGFB3 (pg/mL)	4.31008	3.02582	3.9545	NA
R690	control	TGFB3 (pg/mL)	4.45209	3.71401	3.9634	NA
R691	anti-IFNa	TGFB3 (pg/mL)	4.1946	3.40165	3.7764	NA
R692	control	TGFB3 (pg/mL)	6.52589	3.82985	4.23902	NA
R693	control	TGFB3 (pg/mL)	3.53561	4.03457	4.32783	NA
R694	control	TGFB3 (pg/mL)	7.96249	3.88328	4.02568	NA
R695	control	TGFB3 (pg/mL)	3.74075	3.9723	3.90999	NA
R696	control	TGFB3 (pg/mL)	4.46983	4.06126	4.18571	NA
R685	anti-IFNa	IFN-a2a (pg/mL)	0.92729	2.23232	2.55115	NA
R686	anti-IFNa	IFN-a2a (pg/mL)	2.80251	2.10317	2.0165	NA
R687	anti-IFNa	IFN-a2a (pg/mL)	2.31789	1.90747	1.90747	NA
R688	anti-IFNa	IFN-a2a (pg/mL)	1.37158	1.75346	1.64237	NA
R689	anti-IFNa	IFN-a2a (pg/mL)	2.46666	1.70913	2.40305	NA
R690	control	IFN-a2a (pg/mL)	1.81967	2.25375	1.84167	NA
R691	anti-IFNa	IFN-a2a (pg/mL)	2.48782	1.27982	1.43988	NA
R692	control	IFN-a2a (pg/mL)	2.16787	0.92729	1.92934	NA
R693	control	IFN-a2a (pg/mL)	1.46255	2.0165	0.425389	NA
R694	control	IFN-a2a (pg/mL)	1.68692	1.64237	1.27982	NA
R695	control	IFN-a2a (pg/mL)	0.682481	2.03821	1.07008	NA
R696	control	IFN-a2a (pg/mL)	0.606926	2.98911	1.5303	NA
R685	anti-IFNa	IL-10 (pg/mL)	0.246739	0.172762	0.18672	NA
R686	anti-IFNa	IL-10 (pg/mL)	0.172762	0.18273	0.0425487	NA
R687	anti-IFNa	IL-10 (pg/mL)	0.196701	0.099375	0.117156	NA
R688	anti-IFNa	IL-10 (pg/mL)	0.129037	0.150871	0.077723	NA
R689	anti-IFNa	IL-10 (pg/mL)	0.17077	0.1132	0.321128	NA
R690	control	IL-10 (pg/mL)	0.34129	0.103322	0.0718358	NA
R691	anti-IFNa	IL-10 (pg/mL)	0.148883	0.111223	0.174755	NA
R692	control	IL-10 (pg/mL)	0.234711	0.0934605	0.254763	NA
R693	control	IL-10 (pg/mL)	0.222695	0.117156	0.276853	NA
R694	control	IL-10 (pg/mL)	0.168778	0.0620436	0.148883	NA
R695	control	IL-10 (pg/mL)	0.206692	0.0679158	0.18672	NA
R696	control	IL-10 (pg/mL)	0.232708	0.208691	0.190711	NA
R685	anti-IFNa	IL-15 (pg/mL)	7.07986	9.17065	8.07134	NA
R686	anti-IFNa	IL-15 (pg/mL)	6.57788	6.62687	5.11173	NA
R687	anti-IFNa	IL-15 (pg/mL)	7.45121	7.49532	8.97948	NA
R688	anti-IFNa	IL-15 (pg/mL)	10.7708	8.25971	7.36734	NA
R689	anti-IFNa	IL-15 (pg/mL)	8.50453	8.25096	8.56128	NA
R690	control	IL-15 (pg/mL)	8.46522	7.91337	9.56071	NA
R691	anti-IFNa	IL-15 (pg/mL)	7.23919	7.37617	8.69649	NA
R692	control	IL-15 (pg/mL)	11.2544	7.32317	7.9002	NA
R693	control	IL-15 (pg/mL)	8.68778	7.72437	8.46085	NA
R694	control	IL-15 (pg/mL)	9.09683	10.0401	9.20537	NA
R695	control	IL-15 (pg/mL)	6.52886	5.51944	7.27898	NA
R696	control	IL-15 (pg/mL)	9.62127	9.9711	10.4489	NA
R685	anti-IFNa	IL-16 (pg/mL)	128.455	41.4641	187.374	NA
R686	anti-IFNa	IL-16 (pg/mL)	96.6274	72.9159	66.3052	NA
R687	anti-IFNa	IL-16 (pg/mL)	125.682	49.4106	85.5794	NA
R688	anti-IFNa	IL-16 (pg/mL)	36.532	16.1926	23.4664	NA
R689	anti-IFNa	IL-16 (pg/mL)	72.6693	71.1854	79.7352	NA
R690	control	IL-16 (pg/mL)	69.0692	54.2594	148.172	NA
R691	anti-IFNa	IL-16 (pg/mL)	32.7926	22.8017	35.644	NA
R692	control	IL-16 (pg/mL)	96.0544	62.9994	79.2533	NA
R693	control	IL-16 (pg/mL)	134.585	76.3454	79.6148	NA
R694	control	IL-16 (pg/mL)	86.8769	78.408	62.1017	NA
R695	control	IL-16 (pg/mL)	26.2396	7.21719	18.1683	NA
R696	control	IL-16 (pg/mL)	89.4571	97.885	79.4943	NA
R685	anti-IFNa	IL-18 (pg/mL)	67.7173	46.0367	59.8956	NA
R686	anti-IFNa	IL-18 (pg/mL)	65.0527	52.9519	46.8392	NA
R687	anti-IFNa	IL-18 (pg/mL)	64.8229	79.8905	140.207	NA
R688	anti-IFNa	IL-18 (pg/mL)	69.0441	65.3906	65.8368	NA
R689	anti-IFNa	IL-18 (pg/mL)	91.0024	88.4215	120.665	NA
R690	control	IL-18 (pg/mL)	80.5572	49.6916	70.8596	NA
R691	anti-IFNa	IL-18 (pg/mL)	54.524	61.2848	66.9054	NA
R692	control	IL-18 (pg/mL)	76.1518	79.8088	76.7088	NA
R693	control	IL-18 (pg/mL)	70.7376	45.8897	48.4723	NA
R694	control	IL-18 (pg/mL)	189.639	132.042	165.406	NA
R695	control	IL-18 (pg/mL)	60.5968	42.7644	47.2273	NA
R696	control	IL-18 (pg/mL)	92.533	68.5295	74.3049	NA
R685	anti-IFNa	IL-22 (pg/mL)	0.329844	0	0.135649	NA
R686	anti-IFNa	IL-22 (pg/mL)	0	0	0	NA
R687	anti-IFNa	IL-22 (pg/mL)	0.0390424	0.0304477	0.132821	NA
R688	anti-IFNa	IL-22 (pg/mL)	0	0	0.00446731	NA
R689	anti-IFNa	IL-22 (pg/mL)	0.211833	0.22028	0.0419031	NA
R690	control	IL-22 (pg/mL)	0.310208	0.0189502	0.17237	NA
R691	anti-IFNa	IL-22 (pg/mL)	0.121502	0.223095	0.101669	NA
R692	control	IL-22 (pg/mL)	0.166726	0.0590321	0	NA
R693	control	IL-22 (pg/mL)	0	0.178013	0.104504	NA
R694	control	IL-22 (pg/mL)	0.141304	0.0304477	0.183654	NA
R695	control	IL-22 (pg/mL)	0.129992	0	0	NA
R696	control	IL-22 (pg/mL)	0.113006	0.0732692	0	NA
R685	anti-IFNa	IL-7 (pg/mL)	44.2656	26.6067	67.2087	NA
R686	anti-IFNa	IL-7 (pg/mL)	33.169	17.3393	84.2585	NA
R687	anti-IFNa	IL-7 (pg/mL)	33.3136	8.99047	41.3171	NA
R688	anti-IFNa	IL-7 (pg/mL)	27.6531	11.6842	20.4598	NA
R689	anti-IFNa	IL-7 (pg/mL)	15.7097	8.10141	39.1021	NA
R690	control	IL-7 (pg/mL)	17.8685	13.4048	50.0806	NA
R691	anti-IFNa	IL-7 (pg/mL)	22.1565	13.6417	24.9865	NA
R692	control	IL-7 (pg/mL)	34.9122	22.8673	58.139	NA
R693	control	IL-7 (pg/mL)	35.4222	17.7313	65.884	NA
R694	control	IL-7 (pg/mL)	37.8638	18.1917	43.0314	NA
R695	control	IL-7 (pg/mL)	14.9818	11.9417	19.0626	NA
R696	control	IL-7 (pg/mL)	23.4997	11.6247	31.6067	NA
R685	anti-IFNa	TNFAR1 (pg/mL)	343.59	233.653	297.719	238.557
R686	anti-IFNa	TNFAR1 (pg/mL)	413.633	281.231	359.759	319.71
R687	anti-IFNa	TNFAR1 (pg/mL)	242.479	232.257	276.842	337.85
R688	anti-IFNa	TNFAR1 (pg/mL)	318.818	220.327	270.4	257.447
R689	anti-IFNa	TNFAR1 (pg/mL)	407.603	280.534	417.399	337.837
R690	control	TNFAR1 (pg/mL)	407.123	290.785	382.488	515.287
R691	anti-IFNa	TNFAR1 (pg/mL)	372.268	272.963	308.938	338.275
R692	control	TNFAR1 (pg/mL)	348.134	248.22	290.028	298.962
R693	control	TNFAR1 (pg/mL)	398.636	328.807	325.285	352.522
R694	control	TNFAR1 (pg/mL)	489.27	395.922	354.017	410.379
R695	control	TNFAR1 (pg/mL)	437.674	378.947	445.753	NA
R696	control	TNFAR1 (pg/mL)	397.725	408.356	377.98	380.51

## Sheet: Table S2
Table S2. Plasma cytokine cluster components and scores
Subject ID	Weeks post infection	Treatment Arm	Cluster #	Cluster components	Cluster Score
R690	20WK	control	1	IL-8, IL-16, IL-7	-0.2804
R692	20WK	control	1	IL-8, IL-16, IL-7	0.509021
R693	20WK	control	1	IL-8, IL-16, IL-7	2.0091
R694	20WK	control	1	IL-8, IL-16, IL-7	0.602615
R695	20WK	control	1	IL-8, IL-16, IL-7	-0.826363
R696	20WK	control	1	IL-8, IL-16, IL-7	0.155014
R690	29WK	control	1	IL-8, IL-16, IL-7	-0.474496
R692	29WK	control	1	IL-8, IL-16, IL-7	-0.157799
R693	29WK	control	1	IL-8, IL-16, IL-7	0.898918
R694	29WK	control	1	IL-8, IL-16, IL-7	-0.202938
R695	29WK	control	1	IL-8, IL-16, IL-7	-1.12823
R696	29WK	control	1	IL-8, IL-16, IL-7	-0.256985
R685	20WK	anti-IFNa	1	IL-8, IL-16, IL-7	1.79676
R686	20WK	anti-IFNa	1	IL-8, IL-16, IL-7	0.493906
R687	20WK	anti-IFNa	1	IL-8, IL-16, IL-7	1.09864
R688	20WK	anti-IFNa	1	IL-8, IL-16, IL-7	-0.15199
R689	20WK	anti-IFNa	1	IL-8, IL-16, IL-7	-0.239064
R691	20WK	anti-IFNa	1	IL-8, IL-16, IL-7	-0.492372
R685	29WK	anti-IFNa	1	IL-8, IL-16, IL-7	0.0770644
R686	29WK	anti-IFNa	1	IL-8, IL-16, IL-7	-0.2507
R687	29WK	anti-IFNa	1	IL-8, IL-16, IL-7	-0.817668
R688	29WK	anti-IFNa	1	IL-8, IL-16, IL-7	-0.971884
R689	29WK	anti-IFNa	1	IL-8, IL-16, IL-7	-0.548178
R691	29WK	anti-IFNa	1	IL-8, IL-16, IL-7	-0.841969
R690	20WK	control	2	IL-10, IL-22	2.36683
R692	20WK	control	2	IL-10, IL-22	0.857954
R693	20WK	control	2	IL-10, IL-22	-0.0411019
R694	20WK	control	2	IL-10, IL-22	0.231201
R695	20WK	control	2	IL-10, IL-22	0.466053
R696	20WK	control	2	IL-10, IL-22	0.582544
R690	29WK	control	2	IL-10, IL-22	-0.861239
R692	29WK	control	2	IL-10, IL-22	-0.742496
R693	29WK	control	2	IL-10, IL-22	0.0145968
R694	29WK	control	2	IL-10, IL-22	-1.12089
R695	29WK	control	2	IL-10, IL-22	-1.22346
R696	29WK	control	2	IL-10, IL-22	0.20668
R685	20WK	anti-IFNa	2	IL-10, IL-22	1.73963
R686	20WK	anti-IFNa	2	IL-10, IL-22	-0.422539
R687	20WK	anti-IFNa	2	IL-10, IL-22	-0.0506312
R688	20WK	anti-IFNa	2	IL-10, IL-22	-0.756552
R689	20WK	anti-IFNa	2	IL-10, IL-22	0.587907
R691	20WK	anti-IFNa	2	IL-10, IL-22	-0.0166534
R685	29WK	anti-IFNa	2	IL-10, IL-22	-0.422539
R686	29WK	anti-IFNa	2	IL-10, IL-22	-0.346396
R687	29WK	anti-IFNa	2	IL-10, IL-22	-0.835717
R688	29WK	anti-IFNa	2	IL-10, IL-22	-0.589766
R689	29WK	anti-IFNa	2	IL-10, IL-22	0.18903
R691	29WK	anti-IFNa	2	IL-10, IL-22	0.187558
R690	20WK	control	3	IL-17A, IL-1b, IL-2, IL-4, IL-6, IL-9, TNF-a	0.11788
R692	20WK	control	3	IL-17A, IL-1b, IL-2, IL-4, IL-6, IL-9, TNF-a	-0.0584821
R693	20WK	control	3	IL-17A, IL-1b, IL-2, IL-4, IL-6, IL-9, TNF-a	-0.164966
R694	20WK	control	3	IL-17A, IL-1b, IL-2, IL-4, IL-6, IL-9, TNF-a	0.358949
R695	20WK	control	3	IL-17A, IL-1b, IL-2, IL-4, IL-6, IL-9, TNF-a	-0.601624
R696	20WK	control	3	IL-17A, IL-1b, IL-2, IL-4, IL-6, IL-9, TNF-a	-0.44357
R690	29WK	control	3	IL-17A, IL-1b, IL-2, IL-4, IL-6, IL-9, TNF-a	0.148219
R692	29WK	control	3	IL-17A, IL-1b, IL-2, IL-4, IL-6, IL-9, TNF-a	-0.231871
R693	29WK	control	3	IL-17A, IL-1b, IL-2, IL-4, IL-6, IL-9, TNF-a	-0.359398
R694	29WK	control	3	IL-17A, IL-1b, IL-2, IL-4, IL-6, IL-9, TNF-a	1.04255
R695	29WK	control	3	IL-17A, IL-1b, IL-2, IL-4, IL-6, IL-9, TNF-a	-0.640714
R696	29WK	control	3	IL-17A, IL-1b, IL-2, IL-4, IL-6, IL-9, TNF-a	-0.411606
R685	20WK	anti-IFNa	3	IL-17A, IL-1b, IL-2, IL-4, IL-6, IL-9, TNF-a	-0.272687
R686	20WK	anti-IFNa	3	IL-17A, IL-1b, IL-2, IL-4, IL-6, IL-9, TNF-a	-0.31144
R687	20WK	anti-IFNa	3	IL-17A, IL-1b, IL-2, IL-4, IL-6, IL-9, TNF-a	3.83368
R688	20WK	anti-IFNa	3	IL-17A, IL-1b, IL-2, IL-4, IL-6, IL-9, TNF-a	0.16821
R689	20WK	anti-IFNa	3	IL-17A, IL-1b, IL-2, IL-4, IL-6, IL-9, TNF-a	0.185487
R691	20WK	anti-IFNa	3	IL-17A, IL-1b, IL-2, IL-4, IL-6, IL-9, TNF-a	-0.38047
R685	29WK	anti-IFNa	3	IL-17A, IL-1b, IL-2, IL-4, IL-6, IL-9, TNF-a	-0.296088
R686	29WK	anti-IFNa	3	IL-17A, IL-1b, IL-2, IL-4, IL-6, IL-9, TNF-a	-0.533459
R687	29WK	anti-IFNa	3	IL-17A, IL-1b, IL-2, IL-4, IL-6, IL-9, TNF-a	-0.11342
R688	29WK	anti-IFNa	3	IL-17A, IL-1b, IL-2, IL-4, IL-6, IL-9, TNF-a	-0.473466
R689	29WK	anti-IFNa	3	IL-17A, IL-1b, IL-2, IL-4, IL-6, IL-9, TNF-a	-0.0309123
R691	29WK	anti-IFNa	3	IL-17A, IL-1b, IL-2, IL-4, IL-6, IL-9, TNF-a	-0.530804
R690	20WK	control	4	TGF-b1, TGF-b2	-0.673019
R692	20WK	control	4	TGF-b1, TGF-b2	-1.12416
R693	20WK	control	4	TGF-b1, TGF-b2	1.11114
R694	20WK	control	4	TGF-b1, TGF-b2	-1.47153
R695	20WK	control	4	TGF-b1, TGF-b2	-0.00280683
R696	20WK	control	4	TGF-b1, TGF-b2	0.467664
R690	29WK	control	4	TGF-b1, TGF-b2	-0.993139
R692	29WK	control	4	TGF-b1, TGF-b2	-0.0329811
R693	29WK	control	4	TGF-b1, TGF-b2	1.4539
R694	29WK	control	4	TGF-b1, TGF-b2	-0.822429
R695	29WK	control	4	TGF-b1, TGF-b2	-0.38224
R696	29WK	control	4	TGF-b1, TGF-b2	-0.393813
R685	20WK	anti-IFNa	4	TGF-b1, TGF-b2	0.458572
R686	20WK	anti-IFNa	4	TGF-b1, TGF-b2	-0.0786928
R687	20WK	anti-IFNa	4	TGF-b1, TGF-b2	0.909276
R688	20WK	anti-IFNa	4	TGF-b1, TGF-b2	0.825773
R689	20WK	anti-IFNa	4	TGF-b1, TGF-b2	-0.232046
R691	20WK	anti-IFNa	4	TGF-b1, TGF-b2	2.81283
R685	29WK	anti-IFNa	4	TGF-b1, TGF-b2	-0.275987
R686	29WK	anti-IFNa	4	TGF-b1, TGF-b2	-0.532001
R687	29WK	anti-IFNa	4	TGF-b1, TGF-b2	-0.065293
R688	29WK	anti-IFNa	4	TGF-b1, TGF-b2	-0.313044
R689	29WK	anti-IFNa	4	TGF-b1, TGF-b2	-1.12622
R691	29WK	anti-IFNa	4	TGF-b1, TGF-b2	0.480237
R690	20WK	control	5	IP-10, TGF-b3, IL-15, IL-18	0.14252
R692	20WK	control	5	IP-10, TGF-b3, IL-15, IL-18	1.14068
R693	20WK	control	5	IP-10, TGF-b3, IL-15, IL-18	-0.112304
R694	20WK	control	5	IP-10, TGF-b3, IL-15, IL-18	2.72516
R695	20WK	control	5	IP-10, TGF-b3, IL-15, IL-18	-0.644603
R696	20WK	control	5	IP-10, TGF-b3, IL-15, IL-18	0.406141
R690	29WK	control	5	IP-10, TGF-b3, IL-15, IL-18	-0.411586
R692	29WK	control	5	IP-10, TGF-b3, IL-15, IL-18	-0.234708
R693	29WK	control	5	IP-10, TGF-b3, IL-15, IL-18	-0.333989
R694	29WK	control	5	IP-10, TGF-b3, IL-15, IL-18	1.49609
R695	29WK	control	5	IP-10, TGF-b3, IL-15, IL-18	-0.807939
R696	29WK	control	5	IP-10, TGF-b3, IL-15, IL-18	0.212332
R685	20WK	anti-IFNa	5	IP-10, TGF-b3, IL-15, IL-18	-0.516479
R686	20WK	anti-IFNa	5	IP-10, TGF-b3, IL-15, IL-18	-0.489344
R687	20WK	anti-IFNa	5	IP-10, TGF-b3, IL-15, IL-18	-0.292273
R688	20WK	anti-IFNa	5	IP-10, TGF-b3, IL-15, IL-18	0.63458
R689	20WK	anti-IFNa	5	IP-10, TGF-b3, IL-15, IL-18	0.0514308
R691	20WK	anti-IFNa	5	IP-10, TGF-b3, IL-15, IL-18	-0.488865
R685	29WK	anti-IFNa	5	IP-10, TGF-b3, IL-15, IL-18	-0.304037
R686	29WK	anti-IFNa	5	IP-10, TGF-b3, IL-15, IL-18	-0.789466
R687	29WK	anti-IFNa	5	IP-10, TGF-b3, IL-15, IL-18	-0.252021
R688	29WK	anti-IFNa	5	IP-10, TGF-b3, IL-15, IL-18	-0.391843
R689	29WK	anti-IFNa	5	IP-10, TGF-b3, IL-15, IL-18	-0.237239
R691	29WK	anti-IFNa	5	IP-10, TGF-b3, IL-15, IL-18	-0.502238
R690	20WK	control	6	IFN-a2a	0.00127312
R692	20WK	control	6	IFN-a2a	0.553533
R693	20WK	control	6	IFN-a2a	-0.56512
R694	20WK	control	6	IFN-a2a	-0.209273
R695	20WK	control	6	IFN-a2a	-1.80234
R696	20WK	control	6	IFN-a2a	-1.92217
R690	29WK	control	6	IFN-a2a	0.689746
R692	29WK	control	6	IFN-a2a	-1.41406
R693	29WK	control	6	IFN-a2a	0.31345
R694	29WK	control	6	IFN-a2a	-0.279927
R695	29WK	control	6	IFN-a2a	0.347887
R696	29WK	control	6	IFN-a2a	1.85605
R685	20WK	anti-IFNa	6	IFN-a2a	-1.41406
R686	20WK	anti-IFNa	6	IFN-a2a	1.56008
R687	20WK	anti-IFNa	6	IFN-a2a	0.791465
R688	20WK	anti-IFNa	6	IFN-a2a	-0.709405
R689	20WK	anti-IFNa	6	IFN-a2a	1.02742
R691	20WK	anti-IFNa	6	IFN-a2a	1.06097
R685	29WK	anti-IFNa	6	IFN-a2a	0.655757
R686	29WK	anti-IFNa	6	IFN-a2a	0.450915
R687	29WK	anti-IFNa	6	IFN-a2a	0.140531
R688	29WK	anti-IFNa	6	IFN-a2a	-0.103742
R689	29WK	anti-IFNa	6	IFN-a2a	-0.174037
R691	29WK	anti-IFNa	6	IFN-a2a	-0.85494

## Sheet: Table S3
Table S3. GSEA, LE overlap analyses of the transcriptome at week 29 for comparision between treatment and control arms and change in LN vDNA
			aIFN vs Control (Week 29)					vDNA (Week 29 - Week 20)					LE Overlap Stats
CATEGORY	GENESET NAME	GENESET SOURCE	NES	NOM_pval	FDR_qval	RANK_max	LEADING_edge	NES	NOM_pval	FDR_qval	RANK_max	LEADING_edge	LE Overlap %	Overlap P-value	Overlap LE
Cell Subsets	B-CELLS	PMID: 21743478	-1.46	0	0.00863	2058	CD22,OSBPL10,PARP1,RAD50,MS4A1,TTPAL,TRIM2,TCF3,KDM4B,HIP1R,WEE1,DDR1,MEF2C,GART,USP6NL,H2AFX,ZNF93,REEP1,ARHGAP17,TFEB,EHMT1,DCAF15,BEND5,CD79A,TMEM156,PLK1,CHEK2,GLS,TNFRSF13B,ISG20,PRKD3,PTTG1,CD200,EYA2,RNGTT,BHLHE41,TPD52,ZHX3,DGKG,ADCY10,ST6GAL1,ZBTB32,ULK4,TCTN1,SIPA1L3,UNC93B1,ALDH5A1,DIMT1,NTNG2,SOCS1,PLA2G4C,POU2AF1,SREBF2	2.42	0	0	2420	EYA2,CD79A,TNFRSF13B,SIPA1L3,PLA2G4C,POU2AF1,SOCS1,SREBF2,DGKG,ARHGAP17,ST6GAL1,WEE1,UNC93B1,TCTN1,DENND5B,BLK,CACNA1A,CD22,DIMT1,HIP1R,BANK1,MICAL3,CHEK2,ISG20,BHLHE41,PRKD3,NTNG2,MS4A1,TPD52,BEND5,SLC15A2,OSBPL10,P2RX5,ZNF318,PODXL,ZBTB32,TCF3,ZNF395,ITPR1,ELL3,CD19,ZHX3,EHMT1,USP6NL,PLK1,PIP5K1B,ALDH5A1,MEF2C,FAM3C,RNGTT,TTPAL,CXCR5,H2AFX,TFEB,REEP1,RAD17,ADCY10,PTK2,LRMP,CCND1,RAD50,ZNF93,HS2…	0.558	6.86488e-34	CD22,OSBPL10,PARP1,RAD50,MS4A1,TTPAL,TRIM2,TCF3,KDM4B,HIP1R,WEE1,MEF2C,GART,USP6NL,H2AFX,ZNF93,REEP1,ARHGAP17,TFEB,EHMT1,BEND5,CD79A,PLK1,CHEK2,GLS,TNFRSF13B,ISG20,PRKD3,CD200,EYA2,RNGTT,BHLHE41,TPD52,ZHX3,DGKG,ADCY10,ST6GAL1,ZBTB32,TCTN1,SIPA1L3,UNC93B1,ALDH5A1,DIMT1,NTNG2,SOCS1,PLA2G4C,POU2AF1,SREBF2
Cell Subsets	MONOCYTES	PMID: 21743478	1.42	0	0.0216	2321	TUB,RNF11,BNIP3L,UBXN6,RBX1,OAZ1,ARL4A,FBXO7,TESC,RGS18,GLUL,WDR83OS,VDR,GALNT1,SNCA,RIOK3,CREG1,TPT1,GNG11,PPP1CB,PF4V1,RNASE4,STXBP2,ABCA1,ITGA2,SMOX,CD59,TALDO1,IRAK3,KYNU,CHST11,TAL1,TMED9,FTL,DNASE2,TK2,INSIG1,LAMTOR3,ATP6V1H,PLIN3,MRAS,PEF1,SKP1,LIMS1,SDPR,FKBP8,SLC16A6,NINJ1,CEBPG,NCOA4,ANXA7,RHEB,UPP1,THBS1,NFE2,ZNF24,GPX1,CREBL2,CD14,RHOBTB1,RHOC,CD55,FAM214B,YIPF6,LEPROT,GABARAP,SCYL2,I…	-1.97	0	0	1770	PDLIM7,RNPEP,SLC35B1,VRK2,CAPZA1,SNW1,RALGDS,RIOK3,CDC37,QSOX1,HSBP1,BZW1,GOSR2,TINF2,FBXO7,NEU1,SRGN,CKAP4,ZYX,NDUFB4,RARA,TMEM50A,GALC,CIB1,SERINC1,TRPS1,HSD17B11,TLR1,ADSS,ACTR2,PANX1,WTAP,ATG7,TMED7,XIAP,CAPZA2,TPT1,FPR2,SQRDL,WBP2,NOTCH2,EIF4H,RXRA,TNFRSF1A,FBXW11,ATP1B3,CASP1,COX8A,MAT2A,ABCD1,M6PR,SERP1,EEF1A1,KPNA1,PNRC2,SERF2,SEL1L,ALDOA,STAB1,MINPP1,SORT1,DNAJB9,BCL10,DIAPH1,CCPG1,AP5Z1…	0.562	6.40991e-151	TUB,RNF11,BNIP3L,UBXN6,RBX1,OAZ1,ARL4A,FBXO7,TESC,RGS18,GLUL,WDR83OS,VDR,GALNT1,RIOK3,CREG1,TPT1,PPP1CB,PF4V1,RNASE4,STXBP2,ABCA1,ITGA2,CD59,TALDO1,IRAK3,KYNU,CHST11,TMED9,FTL,DNASE2,TK2,INSIG1,LAMTOR3,ATP6V1H,PLIN3,MRAS,SKP1,LIMS1,SLC16A6,NINJ1,CEBPG,ANXA7,RHEB,UPP1,THBS1,NFE2,ZNF24,CREBL2,CD14,CD55,FAM214B,YIPF6,LEPROT,GABARAP,SCYL2,ITGB1,NQO2,PSMB3,DHRS7,WWC2,RAB32,METTL9,MARCKS,ZFAND3,SLC30A1…
Cell Subsets	MDC	PMID: 21743478	1.13	0.228	0.199	1709	CD1D,MCTP1,SNAP23,CMAS,EGLN1,ENTPD1,SLC48A1,GCA,HTR7,TPM1,MEFV,SLC8A1,GCNT2,EPRS,CNPPD1,PTEN,MMP25,EPB41L2,APAF1,JUN,PAFAH1B2,LDLR,NAIP,CD163,SPINT1,ARL15,C2CD2,HIPK3,FOXN3,AK2	-1.46	0.0144	0.00522	1777	NDRG2,IL13RA1,CAPZA1,JUN,COMMD9,RARA,SLC48A1,SNAP23,EPB41L2,CNPPD1,FLOT2,MPZL2,PAFAH1B2,MRPS15,SPTLC2,C2CD2,KLF8,MEGF9,P2RY13,MEFV,LDLR,GCA,KLF4,RHOB,ATG3,NAIP,BZW2,GCNT2,HTR7,APAF1,RCN1,SPINT1,MMP25,EGLN1,CMAS,CD163,CD1D,BLVRA,ENTPD1,MCTP1,SLC8A1	0.479	1.769e-14	CD1D,MCTP1,SNAP23,CMAS,EGLN1,ENTPD1,SLC48A1,GCA,HTR7,MEFV,SLC8A1,GCNT2,CNPPD1,MMP25,EPB41L2,APAF1,JUN,PAFAH1B2,LDLR,NAIP,CD163,SPINT1,C2CD2
Cell Subsets	PDC	PMID: 21743478	-1.08	0.235	0.321	2279	LMAN1,FCHSD2,PRDM10,NR2C2,RXRB,MAGED1,CLTB,USP22,MEF2D,THSD1,CBX6,ASPH,MYH14,SMC6,SCAF4,RPL31,NFX1,REST,PTPN22,DIDO1,FNTB,CLMN,GGA2,YLPM1,SMARCB1,CALR,SMG1,FBXO11,GART,STT3A,UPF3A,PRUNE,BMPR2,FKBP2,OGT,HS3ST1,MAU2,WSCD1,RERE,PAIP1,CNP,BBIP1,PKNOX1,PIP5K1A,SF1,RCAN1,MINA,ITM2C,EWSR1,UBE2J1,CEP290,TRA2B,PHC3,VAMP2,ADD1,MAP3K13,SLC47A1,CREBBP,COG5,NUCB2,PDIA4,PPP1R14B,IKZF1,DLGAP4,GPM6B,CBLB,WASL,SR…	1.3	0.0217	0.0319	2179	LIMD1,CBFA2T3,WSCD1,BCL11A,FCHSD2,ZNF3,RERE,UBE2J1,PGAM2,CDHR5,BMPR2,PRDM2,ANGPT2,CBLB,NFX1,CLN8,IL18BP,EHBP1,MEF2D,SOX4,CEP290,PHC3,POU6F1,ADD1,FBXO11,DIDO1,ITPR1,VAMP2,CREBBP,B4GALT1,SMC6,TRA2B,ARSD,SPICE1,USP22,ALDH5A1,SRRM2,TTC38,PARD6B,MAPT,COL4A4,ARL4D,UPF3A,SMARCB1,ZNF236,LAMB1,HS3ST1,YLPM1,MINA,SEC61A2,GGA2,TRA2A,SF1,SENP5,PIP5K1A,AASS,PTPN22,MAGED1,KRR1,CHD1L,DDX17,COG5,ZNF589,IKZF1,GPM6…	0.512	1.22583e-40	FCHSD2,NR2C2,MAGED1,USP22,MEF2D,THSD1,ASPH,MYH14,SMC6,SCAF4,RPL31,NFX1,PTPN22,DIDO1,GGA2,YLPM1,SMARCB1,SMG1,FBXO11,STT3A,UPF3A,BMPR2,OGT,HS3ST1,MAU2,WSCD1,RERE,PAIP1,CNP,BBIP1,PIP5K1A,SF1,MINA,UBE2J1,CEP290,TRA2B,PHC3,VAMP2,ADD1,CREBBP,COG5,IKZF1,GPM6B,CBLB,SRRM2,ANGPT2,DDX17,BCL11A,CLN8,POU6F1,PRDM2,LIMD1,KRR1,ZNF236,TRA2A,TAPBP,ZNF3,IL18BP,ALDH5A1,CDHR5,SOX4,CBFA2T3
Immune Response	INTERFERON_ALPHA_RESPONSE	MSigDB HALLMARK MODULE	-2.83	0	0	1612	RNF31,PARP12,TRIM5,TXNIP,B2M,IFI35,CNP,SP110,ISG20,HERC6,NUB1,ADAR,IRF2,PARP9,TRIM21,CMTR1,CMPK2,STAT2,CSF1,IFITM1,EIF2AK2,IRF7,RSAD2,GBP2,DDX60,MOV10,IFIH1,IFIT3,RTP4,OASL,UBE2L6,CD74,PARP14,HELZ2,IFI44,PSMA3,IFI44L,IFIT2,DHX58,IRF9,IFI27,MX1,TRIM14,USP18,TRIM25,EPSTI1	1.95	0	0.00162	2191	USP18,ISG20,TRIM25,CD74,CSF1,HELZ2,TRIM14,RTP4,IRF9,PSMA3,SP110,TRIM21,NUB1,MX1,GBP2,IL4R,DHX58,IFITM1,IFI44L,IFI35,IFIT2,EPSTI1,UBE2L6,IFI27,PARP14,LY6E,EIF2AK2,PARP9,CD47,TRIM26,DDX60,CNP,MOV10,IFI44,RSAD2,OASL,IFIT3,LGALS3BP,PARP12,HERC6	0.686	1.11308e-11	PARP12,IFI35,CNP,SP110,ISG20,HERC6,NUB1,PARP9,TRIM21,CSF1,IFITM1,EIF2AK2,RSAD2,GBP2,DDX60,MOV10,IFIT3,RTP4,OASL,UBE2L6,CD74,PARP14,HELZ2,IFI44,PSMA3,IFI44L,IFIT2,DHX58,IRF9,IFI27,MX1,TRIM14,USP18,TRIM25,EPSTI1
Immune Response	COMPLEMENT	MSigDB HALLMARK MODULE	1.42	0.0149	0.0795	2174	CD59,KYNU,CTSL,CD55,PLSCR1,CA2,CASP9,TIMP2,DGKH,FN1,GCA,CSRP1,CD46,GP9,LTA4H,ANXA5,USP15,CR2,S100A9,NOTCH4,FCN1,LGALS3,PLA2G7,GNG2,TNFAIP3,GNB2,DPP4,MSRB1,LRP1,PIK3CG,GZMK,LGMN,CASP7,KIF2A,PPP4C,PDP1,SERPINA1,FYN,CALM3,EHD1,CTSD,ADAM9,LIPA,CTSB,FCER1G	-2.32	0	0	1613	RABIF,RNF4,RAF1,JAK2,NOTCH4,CASP1,CD55,GZMB,PDP1,CTSD,LCK,MSRB1,FYN,LTF,TIMP2,PSMB9,EHD1,CTSC,S100A9,CASP9,PPP4C,CTSS,USP15,GNB2,FDX1,GCA,CALM3,TNFAIP3,ITGAM,ERAP2,GZMK,CTSB,ADAM9,DOCK4,SERPINA1,PIK3CG,LIPA,DUSP6,ANXA5,CPM,KYNU,GNG2,PLA2G7,CD59,LGMN,LRP1,LGALS3,FCER1G,LTA4H,FCN1,FN1	0.548	1.53878e-16	CD59,KYNU,CD55,CASP9,TIMP2,FN1,GCA,LTA4H,ANXA5,USP15,S100A9,NOTCH4,FCN1,LGALS3,PLA2G7,GNG2,TNFAIP3,GNB2,MSRB1,LRP1,PIK3CG,GZMK,LGMN,PPP4C,PDP1,SERPINA1,FYN,CALM3,EHD1,CTSD,ADAM9,LIPA,CTSB,FCER1G
Immune Response	COAGULATION	MSigDB HALLMARK MODULE	2.32	0	0	2129	ITGA2,PEF1,CD9,THBS1,GSN,CASP9,CTSK,FN1,CSRP1,CFD,GP9,LTA4H,ARF4,KLF7,RAC1,GNB2,DPP4,LRP1,MMP9,CFI,LGMN,SIRT2,SERPINA1,FYN,THBD,ADAM9,ITGB3,PROS1	-2.23	0	0	2457	PEF1,CTSO,DPP4,LAMP2,ANXA1,SIRT2,GSN,ISCU,RABIF,ITGA2,ARF4,THBS1,FYN,CFI,KLF7,THBD,CASP9,MMP9,GNB2,CD9,RAC1,CTSK,CTSB,ADAM9,SERPINA1,DUSP6,LGMN,LRP1,LTA4H,CFD,FN1	0.686	9.60197e-17	ITGA2,PEF1,CD9,THBS1,GSN,CASP9,CTSK,FN1,CFD,LTA4H,ARF4,KLF7,RAC1,GNB2,DPP4,LRP1,MMP9,CFI,LGMN,SIRT2,SERPINA1,FYN,THBD,ADAM9
Immune Response	INFLAMMATORY_RESPONSE	MSigDB HALLMARK MODULE	1.01	0.446	0.608	2869	ICAM4,ABCA1,IL1B,CD14,CD55,SRI,ADRM1,CHST2,MEFV,FFAR2,CALCRL,AHR,NAMPT,IL1R1,RNF144B,TNFSF10,IL18R1,BEST1,LDLR,TLR1,CD69,C5AR1,IL15RA,CXCR6,ABI1,NFKB1,ITGB3,CD40,CXCL8,STAB1,KIF1B,IL15,SLC31A2,PTPRE,PROK2,RAF1,CD82,P2RX4,OSM,KCNJ2,P2RY2,TNFAIP6	-1.89	0	0.00194	678	MEFV,LDLR,FFAR2,PROK2,PTPRE,P2RX4,TNFSF10,SRI,SGMS2,IL1R1,EREG,KCNJ2,RNF144B,CD14,AQP9,C5AR1,IL18R1,IFNGR2,NLRP3,GCH1,CD69,IL1B,KIF1B,IL15,P2RY2,CALCRL,ABCA1,AHR	0.458	8.61343e-13	ABCA1,IL1B,CD14,SRI,MEFV,FFAR2,CALCRL,AHR,IL1R1,RNF144B,TNFSF10,IL18R1,LDLR,CD69,C5AR1,KIF1B,IL15,PTPRE,PROK2,P2RX4,KCNJ2,P2RY2
Immune Response	IL2_STAT5_SIGNALING	MSigDB HALLMARK MODULE	1.15	0.167	0.337	2306	ARL4A,GATA1,BCL2L1,CCR4,EOMES,PLSCR1,CA2,ITGAV,GABARAPL1,GPX4,IGF2R,DENND5A,HOPX,SELP,AHR,NRP1,FAH,LTB,CDC42SE2,NDRG1,SNX9,TNFSF10,IL18R1,RNH1,TNFRSF21,GADD45B,RRAGD,TLR7,BATF,LRIG1,PHLDA1,MAPKAPK2,ODC1,CYFIP1,CDKN1C,GLIPR2,LCLAT1,RORA,FGL2	-1.45	0.00615	0.0443	1239	DENND5A,RORA,PRNP,MAPKAPK2,GPR65,GABARAPL1,TIAM1,HOPX,IFNGR1,PNP,RHOB,IGF2R,P2RX4,NDRG1,TNFSF10,ICOS,CCR4,FGL2,FAH,GLIPR2,CDC42SE2,ARL4A,PHLDA1,CYFIP1,IL18R1,CAPG,WLS,EOMES,AHR,ITGAV,TNFRSF21	0.429	7.10857e-11	ARL4A,CCR4,EOMES,ITGAV,GABARAPL1,IGF2R,DENND5A,HOPX,AHR,FAH,CDC42SE2,NDRG1,TNFSF10,IL18R1,TNFRSF21,PHLDA1,MAPKAPK2,CYFIP1,GLIPR2,RORA,FGL2
Immune Response	TNFA_SIGNALING_VIA_NFKB	MSigDB HALLMARK MODULE	1.21	0.0998	0.26	2427	ABCA1,KYNU,IL1B,SLC16A6,NINJ1,GADD45A,SGK1,MARCKS,PNRC1,LITAF,DENND5A,SOD2,SOCS3,ID2,TNFAIP3,IRS2,TSC22D1,TNIP2,NAMPT,BCL2A1,JUN,LDLR,CEBPD,BTG1,CD69,TANK,GADD45B,DRAM1,MAP2K3,PFKFB3,SLC2A6,IL15RA,SAT1,PHLDA1,PDLIM5,BCL6,EHD1,NFKB1,JUNB,ETS2,DUSP1,TNFAIP2,SQSTM1,PPP1R15A,NFE2L2,IER2,SPSB1	-1.75	0	0.00675	1281	BTG1,SAT1,DENND5A,SPSB1,LITAF,PPP1R15A,NINJ1,NAMPT,EHD1,TNIP2,SLC2A6,PFKFB3,IRS2,LDLR,JUNB,PTPRE,KLF4,RHOB,NFE2L2,TNFAIP3,PDLIM5,PTGS2,PHLDA1,SOD2,IFNGR2,SGK1,TNFAIP2,GCH1,CD69,KYNU,IL1B,CEBPD,MARCKS,ID2,ABCA1,SLC16A6	0.566	7.01201e-18	ABCA1,KYNU,IL1B,SLC16A6,NINJ1,SGK1,MARCKS,LITAF,DENND5A,SOD2,ID2,TNFAIP3,IRS2,TNIP2,NAMPT,LDLR,CEBPD,BTG1,CD69,PFKFB3,SLC2A6,SAT1,PHLDA1,PDLIM5,EHD1,JUNB,TNFAIP2,PPP1R15A,NFE2L2,SPSB1
Immune Response	Restriction_Factors	PMID: 25602681	-1.88	0	0.00132	1879	PAF1,TRIM2,ISG15,TRIM5,TRIM6,RTF1,CNP,BRD4,IFITM1,EIF2AK2,TRIM8,IRF7,RSAD2,MOV10,CD74,HERC5,MX2	1.39	0.0667	0.0722	2399	TRIM8,CD74,BRD4,PAF1,MX2,IFITM1,HERC5,TRIM6,EIF2AK2,CNP,MOV10,TRIM7,RSAD2,LGALS3BP,SUN2,IRF7,TRIM2	0.7	1.273e-09	PAF1,TRIM2,TRIM6,CNP,BRD4,IFITM1,EIF2AK2,TRIM8,IRF7,RSAD2,MOV10,CD74,HERC5,MX2
Metabolism	OXIDATIVE_PHOSPHORYLATION	MSigDB HALLMARK MODULE	1.5	0.00227	0.0572	2395	ISCA1,HADHB,FXN,ATP6V1H,NDUFB6,NDUFA2,IDH1,COX4I1,SLC25A11,PDHA1,NQO2,ACADVL,UQCRC1,PRDX3,ACAA1,ACADSB,GPX4,HTRA2,DECR1,SLC25A3,ACADM,MDH2,NDUFA4,ATP6V0B,ATP6V1C1,TIMM50,NDUFS3,ATP6V1G1,COX8A,ATP6AP1,NDUFV2,NDUFV1,MGST3,SLC25A4,CASP7,COX5A,NDUFB7,PDP1,NDUFS1,ECHS1,PDK4,LRPPRC,NDUFB5,RHOT2,NDUFB8,IDH3B,MRPL34,ECH1	-2.01	0	0	2703	NDUFA6,SLC25A6,LRPPRC,PHYH,NDUFA4,SLC25A4,GPX4,NDUFB1,FXN,FH,NDUFB7,ACAT1,NDUFS2,DECR1,CYB5A,NDUFS7,SLC25A11,COX5A,ACADSB,CASP7,LDHA,ISCU,BAX,NDUFB4,RHOT2,SDHB,COX8A,TIMM50,NDUFS1,NDUFA1,NDUFA9,COX6B1,HADHB,ATP6V1H,ATP6V1G1,VDAC2,PDP1,BDH2,NDUFC1,MRPS15,COX4I1,ACADVL,ISCA1,PDHB,PHB2,PRDX3,NDUFB5,IDH3B,NDUFV1,ACAA1,MDH2,SLC25A5,NDUFV2,SLC25A3,TOMM22,FDX1,PDHA1,ATP6AP1,MRPL34,NDUFS3,NDUFA2,TCIRG1,N…	0.587	6.80584e-21	ISCA1,HADHB,FXN,ATP6V1H,NDUFB6,NDUFA2,IDH1,COX4I1,SLC25A11,PDHA1,NQO2,ACADVL,UQCRC1,PRDX3,ACAA1,ACADSB,GPX4,HTRA2,DECR1,SLC25A3,ACADM,MDH2,NDUFA4,ATP6V0B,ATP6V1C1,TIMM50,NDUFS3,ATP6V1G1,COX8A,ATP6AP1,NDUFV2,NDUFV1,MGST3,SLC25A4,CASP7,COX5A,NDUFB7,PDP1,NDUFS1,LRPPRC,NDUFB5,RHOT2,IDH3B,MRPL34
Metabolism	APOPTOSIS	MSigDB HALLMARK MODULE	1.5	0.00701	0.0639	1891	BNIP3L,GSR,F2R,IL1B,GADD45A,BCL2L1,GPX1,HMGB2,CD14,PPP2R5B,GSN,CASP9,TIMP2,HGF,GPX4,IGF2R,BCAP31,XIAP,LGALS3,TSPO,SOD2,BMF,TGFBR3,BCL2L2,BCL10,TNFSF10,JUN,BID,PPP3R1,CYLD,CD69,GADD45B,CASP7,SAT1,SMAD7,DNAJC3	-1.55	0	0.0227	2593	CCND2,DIABLO,BIK,PPT1,GPX4,DFFA,GPX1,SMAD7,BCL2L1,EBP,PRF1,ANXA1,DNAJC3,PPP2R5B,CASP7,BMF,GSN,PAK1,BAX,JUN,RARA,XIAP,RHOT2,CASP1,BCL10,SAT1,CDKN1B,VDAC2,PPP3R1,TIMP2,CYLD,F2R,CASP9,IFNGR1,DPYD,BID,HGF,BCL2L11,BNIP3L,RHOB,IGF2R,TNFSF10,EREG,CD14,TGFBR3,SOD2,TSPO,PLCB2,GCH1,CD69,IL1B,HMGB2,LGALS3,GSR	0.552	3.81328e-15	BNIP3L,GSR,F2R,IL1B,BCL2L1,GPX1,HMGB2,CD14,PPP2R5B,GSN,CASP9,TIMP2,HGF,GPX4,IGF2R,XIAP,LGALS3,TSPO,SOD2,BMF,TGFBR3,BCL10,TNFSF10,JUN,BID,PPP3R1,CYLD,CD69,CASP7,SAT1,SMAD7,DNAJC3
Metabolism	BILE_ACID_METABOLISM	MSigDB HALLMARK MODULE	1.5	0.0167	0.071	1827	NPC1,HACL1,ABCA1,KLF1,IDH1,NUDT12,PNPLA8,HSD17B11,PEX6,ALDH9A1,ALDH1A1,ACSL1,PEX16,PRDX5,MLYCD,CAT,SCP2,NR3C2,IDI1,PEX19	-1.55	0.0172	0.0237	2038	MLYCD,NR3C2,IDI1,PEX19,PNPLA8,HSD17B11,PEX7,RXRA,ABCD1,ABCD3,PEX6,PRDX5,LCK,PECR,SCP2,NUDT12,HACL1,AQP9,ACSL1,NPC1,ALDH9A1,NEDD4,ABCA1,IDH1,ALDH1A1	0.607	1.7848e-11	NPC1,HACL1,ABCA1,IDH1,NUDT12,PNPLA8,HSD17B11,PEX6,ALDH9A1,ALDH1A1,ACSL1,PRDX5,MLYCD,SCP2,NR3C2,IDI1,PEX19
Metabolism	ADIPOGENESIS	MSigDB HALLMARK MODULE	1.73	0	0.0116	1897	ITSN1,RNF11,ARL4A,STOM,RIOK3,ABCA1,TALDO1,GADD45A,IDH1,SAMM50,DHRS7,UQCRC1,PRDX3,CMPK1,TKT,CPT2,GPX4,DECR1,ACADM,MTCH2,MDH2,ALDOA,FAH,CCNG2,MYLK,ALDH2,NDUFS3,PGM1,COX8A,CAT,SCP2,DHRS7B,ACLY,PIM3,HIBCH,MGST3,CRAT,TANK,NDUFB7,AK2,PFKFB3,DGAT1,BCL6	-1.7	0	0.00789	1926	DGAT1,CD302,CD151,ACLY,RIOK3,CCNG2,ITSN1,SDHB,ATP1B3,COX8A,ALDOA,DNAJB9,QDPR,SLC25A1,CPT2,SLC19A1,PRDX3,REEP5,LPL,APLP2,IFNGR1,PFKFB3,TKT,MDH2,STOM,RNF11,SCP2,NDUFS3,SAMM50,FAH,ACADM,ARL4A,UQCRC1,PGM1,MTCH2,TALDO1,CMPK1,DHRS7,MGST3,ABCA1,IDH1	0.527	3.09884e-15	ITSN1,RNF11,ARL4A,STOM,RIOK3,ABCA1,TALDO1,IDH1,SAMM50,DHRS7,UQCRC1,PRDX3,CMPK1,TKT,CPT2,ACADM,MTCH2,MDH2,ALDOA,FAH,CCNG2,NDUFS3,PGM1,COX8A,SCP2,ACLY,MGST3,PFKFB3,DGAT1
Metabolism	REACTIVE_OXYGEN_SPECIES_PATHWAY	MSigDB HALLMARK MODULE	1.75	0	0.0118	1322	SRXN1,PRDX2,CDKN2D,GSR,FTL,PRDX6,GPX4,MBP,G6PD,SOD2,FES,TXNRD1	-1.67	0.00439	0.00965	1168	TXNRD1,PRNP,PRDX2,MBP,IPCEF1,CDKN2D,FES,FTL,JUNB,PRDX6,G6PD,SOD2,SRXN1,GSR	0.733	1.39069e-07	TXNRD1,PRDX2,MBP,CDKN2D,FES,FTL,PRDX6,G6PD,SOD2,SRXN1,GSR
Metabolism	FATTY_ACID_METABOLISM	MSigDB HALLMARK MODULE	1.87	0	0.00558	2046	CD1D,HADHB,NBN,GLUL,ACSM3,PRDX6,IDH1,PDHA1,GCDH,ACADVL,CA2,SUCLG2,ACAA1,GABARAPL1,CPT2,DECR1,HSD17B11,ACADM,ALDH9A1,BMPR1B,ALDH1A1,ACSL1,MDH2,UROD,ALDOA,MLYCD,H2AFZ,PPARA,ACSL4,AUH,HIBCH,CRAT,IDI1,CA6,ECHS1,ODC1,BLVRA,ACOT2,GAPDHS	-1.76	0	0.00699	2397	FH,CRAT,MIF,SLC22A5,DECR1,MCEE,CPOX,MLYCD,ADSL,ERP29,IDI1,LDHA,SERINC1,HSD17B11,CA6,ALDOA,NBN,H2AFZ,HADHB,UROD,ACADVL,CPT2,PDHB,GCDH,GAPDHS,ACSL4,IDH3B,GABARAPL1,ACAA1,MDH2,ACSM3,PDHA1,PRDX6,ACADM,ACSL1,SMS,ALDH9A1,GLUL,SUCLG2,CD1D,BLVRA,IDH1,ALDH1A1	0.608	5.72461e-16	CD1D,HADHB,NBN,GLUL,ACSM3,PRDX6,IDH1,PDHA1,GCDH,ACADVL,SUCLG2,ACAA1,GABARAPL1,CPT2,DECR1,HSD17B11,ACADM,ALDH9A1,ALDH1A1,ACSL1,MDH2,UROD,ALDOA,MLYCD,H2AFZ,ACSL4,CRAT,IDI1,CA6,BLVRA,GAPDHS
Metabolism	HEME_METABOLISM	MSigDB HALLMARK MODULE	3.22	0	0	1082	BLVRB,BPGM,ISCA1,BNIP3L,GYPA,MXI1,GDE1,FBXO7,FECH,MARCH2,GLRX5,CLIC2,PRDX2,MKRN1,CA1,DCUN1D1,EPB42,SPTA1,ICAM4,SLC25A38,ACSL6,MPP1,SNCA,TRAK2,RIOK3,TMCC2,SMOX,KLF1,KAT2B,PSMD9,NUDT4,TFDP2,TAL1,GATA1,MARCH8,CIR1,ANK1,TRIM58,EIF2AK1,SLC4A1,RHCE,NCOA4,SELENBP1,FOXO3,NFE2,MOSPD1,ALAS2,PPP2R5B,ADIPOR1,YPEL5,SPTB,GYPC,CA2,SLC30A1,RCL1,NEK7,BSG,E2F2,ENDOD1,ARHGEF12,TFRC,HTRA2,MARK3,HTATIP2,MINPP1,NARF,U…	-2.12	0	0	2741	UROS,KAT2B,TAL1,ADIPOR1,SLC4A1,TSPAN5,TRAK2,OPTN,ERMAP,CAT,GLRX5,ATP6V0A1,SNCA,ACSL6,KLF1,LAMP2,YPEL5,RHCE,NCOA4,CPOX,GYPC,EPB42,ICAM4,SMOX,PPP2R5B,TFDP2,CA1,RIOK3,FBXO7,SLC25A38,BSG,FECH,MARCH8,PPOX,DCUN1D1,TMEM9B,ELL2,MINPP1,MOSPD1,SDCBP,MARCH2,TMCC2,DCAF11,CAST,NEK7,UROD,SPTB,PRDX2,MARK3,SLC7A11,ENDOD1,ISCA1,SLC30A1,MPP1,NFE2,GYPA,BACH1,EIF2AK1,UBAC1,SYNJ1,CLIC2,ABCG2,CCDC28A,KDM7A,USP15,CIR1,…	0.635	3.09687e-20	43526,43532,BLVRB,BPGM,ISCA1,BNIP3L,GYPA,MXI1,GDE1,FBXO7,FECH,GLRX5,CLIC2,PRDX2,MKRN1,CA1,DCUN1D1,EPB42,SPTA1,ICAM4,SLC25A38,ACSL6,MPP1,SNCA,TRAK2,RIOK3,TMCC2,SMOX,KLF1,KAT2B,PSMD9,NUDT4,TFDP2,TAL1,CIR1,EIF2AK1,SLC4A1,RHCE,NCOA4,FOXO3,NFE2,MOSPD1,PPP2R5B,ADIPOR1,YPEL5,SPTB,GYPC,SLC30A1,RCL1,NEK7,BSG,ENDOD1,TFRC,HTRA2,MARK3,HTATIP2,MINPP1,USP15,CAST,UROD,UBAC1
Metabolism	P53_PATHWAY	MSigDB HALLMARK MODULE	1.19	0.149	0.292	2685	STOM,VDR,TM7SF3,F2R,VWA5A,NINJ1,GADD45A,FOXO3,UPP1,TGFA,RAB40C,PLK3,DEF6,S100A4,SESN1,NDRG1,PRMT2,CEBPA,TSC22D1,ABCC5,APAF1,JUN,PMM1,BTG1,IRAK1,SLC3A2,DRAM1,FBXW7,HINT1,H2AFJ,SAT1,RPL36,HDAC3,ZBTB16,RAD9A,SLC35D1,CTSD,EI24,PPP1R15A,ZMAT3,KIF13B,RAP2B,PTPRE,WWP1,CD82,HRAS,FDXR,ANKRA2	-1.44	0.00815	0.0438	3302	PMM1,TRAFD1,ABHD4,ABCC5,NOTCH1,TCN2,APP,FBXW7,CD81,IRAK1,RAD9A,BAK1,SP1,SESN1,HSPA4L,RPL36,CCNG1,GM2A,HRAS,ABAT,SLC3A2,KIF13B,TSC22D1,DNTTIP2,CCND2,WWP1,HEXIM1,EI24,FOS,IER5,SPHK1,CGRRF1,MXD1,DRAM1,RALGDS,ISCU,BAX,CCP110,JUN,HINT1,PLK3,CD82,RXRA,HDAC3,CASP1,NOL8,BTG1,SAT1,CTSD,PRMT2,SLC7A11,PPP1R15A,H2AFJ,NINJ1,F2R,TM7SF3,STOM,DEF6,PTPRE,KLF4,NDRG1,FOXO3,APAF1,CEBPA,TGFA,RAP2B,RAB40C,S100A4,VDR,V…	0.545	8.30722e-18	STOM,VDR,TM7SF3,F2R,VWA5A,NINJ1,FOXO3,UPP1,TGFA,RAB40C,PLK3,DEF6,S100A4,SESN1,NDRG1,PRMT2,CEBPA,TSC22D1,ABCC5,APAF1,JUN,PMM1,BTG1,IRAK1,SLC3A2,DRAM1,FBXW7,HINT1,H2AFJ,SAT1,RPL36,HDAC3,RAD9A,CTSD,EI24,PPP1R15A,KIF13B,RAP2B,PTPRE,WWP1,CD82,HRAS
Metabolism	HYPOXIA	MSigDB HALLMARK MODULE	1.32	0.059	0.152	1502	BNIP3L,MXI1,SELENBP1,FOXO3,AMPD3,ATP7A,PLAC8,RBPJ,PNRC1,CHST2,GCNT2,GYS1,TGFBI,ALDOA,S100A4,CCNG2,TPI1,KLF7,PRDX5,NDRG1,PGM1,SLC2A1,TNFAIP3,IRS2,ANKZF1,PGM2,JUN	-1.54	0.00881	0.0216	2465	HEXA,FBP1,PGK1,FOS,MIF,TPST2,PNRC1,CDKN1C,ILVBL,CHST2,RRAGD,LDHA,CCNG2,JUN,PAM,ALDOA,KDELR3,BTG1,CDKN1B,PRDX5,SLC25A1,RORA,PPP1R15A,TPI1,PPFIA4,GAPDHS,KLF7,VHL,PFKFB3,RBPJ,IRS2,BNIP3L,KDM3A,GYS1,MXI1,ANXA2,NDRG1,TNFAIP3,WSB1,FOXO3,AMPD3,GCNT2,ATP7A,PGM1,S100A4,PGM2,PLAC8,TGFBI	0.471	9.61746e-15	BNIP3L,MXI1,FOXO3,AMPD3,ATP7A,PLAC8,RBPJ,PNRC1,CHST2,GCNT2,GYS1,TGFBI,ALDOA,S100A4,CCNG2,TPI1,KLF7,PRDX5,NDRG1,PGM1,TNFAIP3,IRS2,PGM2,JUN
Other	APICAL_SURFACE	MSigDB HALLMARK MODULE	-1.76	0.00189	0.00558	1981	GHRL,GATA3,ADIPOR2,NCOA6,ATP8B1,DCBLD2,ADAM10,CROCC,IL2RG,BRCA1	2.17	0	0	906	CROCC,DCBLD2,BRCA1,GHRL,ATP8B1,NCOA6,B4GALT1,ADIPOR2	0.636	2.32745e-05	GHRL,ADIPOR2,NCOA6,ATP8B1,DCBLD2,CROCC,BRCA1
Other	HEDGEHOG_SIGNALING	MSigDB HALLMARK MODULE	-1.74	0.00193	0.00576	1136	VEGFA,CELSR1,TLE1,SLIT1,AMOT,TLE3,DPYSL2,RASA1,PML	1.59	0.0246	0.0319	1663	TLE1,PML,TLE3,PTCH1,RASA1,DPYSL2,AMOT	0.6	0.000276005	TLE1,AMOT,TLE3,DPYSL2,RASA1,PML
Other	EPITHELIAL_MESENCHYMAL_TRANSITION	MSigDB HALLMARK MODULE	1.38	0.0255	0.105	2704	ITGA2,CD59,GADD45A,THBS1,ITGB1,SERPINE2,ITGB5,ITGAV,FN1,TPM2,TPM1,TGFBI,MYLK,ID2,TNFAIP3,TGFBR3,JUN,NID2,LRP1,PLOD1,COL6A2,GADD45B,SAT1,IGFBP4,NOTCH2,ITGB3,CXCL8,SNTB1,CAPG,LAMC1,IL15,FGF2,ENO2,MCM7	-1.61	0.00887	0.0141	514	RHOB,SNTB1,TNFAIP3,ITGB1,TGFBR3,CAPG,IGFBP4,CD59,PLOD1,LRP1,IL15,ID2,TGFBI,ITGAV,FN1	0.4	1.59216e-11	CD59,ITGB1,ITGAV,FN1,TGFBI,ID2,TNFAIP3,TGFBR3,LRP1,PLOD1,IGFBP4,SNTB1,CAPG,IL15
Other	PEROXISOME	MSigDB HALLMARK MODULE	1.44	0.0211	0.07	1623	IDH1,ACAA1,FIS1,VPS4B,HSD17B11,PEX6,ALDH9A1,ALDH1A1,ACSL1,TSPO,SOD2,PRDX5,MLYCD,PEX11B,BCL10,ABCC5,CAT,SCP2,ACSL4,ITGB1BP1,CRAT,SLC25A4	-1.7	0	0.00756	2485	SLC25A4,CAT,STS,ISOC1,CRAT,ITGB1BP1,MLYCD,PEX5,IDI1,PRDX1,CNBP,PEX11B,HSD17B11,ABCD1,CTPS1,BCL10,ABCD3,PEX6,PRDX5,ACSL4,ACAA1,SCP2,VPS4B,ACSL1,SOD2,TSPO,FIS1,ALDH9A1,CDK7,IDH1,ALDH1A1	0.656	1.69017e-13	IDH1,ACAA1,FIS1,VPS4B,HSD17B11,PEX6,ALDH9A1,ALDH1A1,ACSL1,TSPO,SOD2,PRDX5,MLYCD,PEX11B,BCL10,CAT,SCP2,ACSL4,ITGB1BP1,CRAT,SLC25A4
Other	XENOBIOTIC_METABOLISM	MSigDB HALLMARK MODULE	1.63	0.00234	0.0253	1474	BLVRB,NPC1,GSR,HACL1,SMOX,KYNU,PTGR1,SPINT2,NINJ1,IDH1,UPP1,DHRS7,CA2,GABARAPL1,ACP1,MARCH6,PINK1,ALDH9A1,GCNT2,ABCC3,FAH,ALDH2,ID2,IL1R1,CAT,PMM1	-1.72	0	0.00756	1049	NINJ1,ABCC3,PTGR1,PGRMC1,GABARAPL1,KARS,PGD,HACL1,IL1R1,PDLIM5,FAH,GCNT2,MARCH6,AQP9,NPC1,IGFBP4,ALDH9A1,GCH1,KYNU,BLVRB,DHRS7,ID2,GSR,IDH1,UPP1	0.545	2.98151e-14	43530,BLVRB,NPC1,GSR,HACL1,KYNU,PTGR1,NINJ1,IDH1,UPP1,DHRS7,GABARAPL1,ALDH9A1,GCNT2,ABCC3,FAH,ID2,IL1R1
Other	KRAS_SIGNALING_DN	MSigDB HALLMARK MODULE	-1.36	0.0614	0.118	707	MAST3,KMT2D,KCND1,SLC25A23,PDCD1,RSAD2,THNSL2,IFI44L,MX1	1.5	0.0223	0.0549	2252	SLC25A23,KMT2D,THNSL2,TCL1A,SPHK2,MAST3,RYR1,PDCD1,PLAG1,MX1,IFI44L,SIDT1,CACNA1F,DTNB,KCNMB1,RSAD2,KCND1,SNN,ENTPD7	0.474	7.85898e-11	MAST3,KMT2D,KCND1,SLC25A23,PDCD1,RSAD2,THNSL2,IFI44L,MX1
Other	PROTEIN_SECRETION	MSigDB HALLMARK MODULE	1.27	0.103	0.205	2579	ABCA1,ATP6V1H,SNAP23,VAMP7,YIPF6,SGMS1,SEC22B,ATP7A,OCRL,GOSR2,VPS4B,IGF2R,COPE,ARFIP1,BET1,GALC,VAMP3,RAB5A,AP2M1,COPB1,CD63,SCAMP3,CLN5,GLA,CTSC,TMX1,ARFGEF2,KIF1B,AP2S1,SNX2,TMED2,MON2	-1.75	0	0.00612	1878	ARCN1,RAB22A,GOSR2,PAM,GALC,M6PR,SNAP23,ATP6V1H,ARFIP1,SCAMP3,CTSC,GLA,YIPF6,OCRL,COPB1,COPE,IGF2R,VPS4B,SEC22B,ATP7A,CD63,VAMP3,VAMP7,AP2S1,KIF1B,SGMS1,ABCA1	0.639	3.43224e-11	ABCA1,ATP6V1H,SNAP23,VAMP7,YIPF6,SGMS1,SEC22B,ATP7A,OCRL,GOSR2,VPS4B,IGF2R,COPE,ARFIP1,GALC,VAMP3,COPB1,CD63,SCAMP3,GLA,CTSC,KIF1B,AP2S1

## Sheet: Table S4
Table S4. GSEA, LE overlap analyses of innate genesets for the association of LN vDNA or cluster 5 score with the transcriptome at week 29
		vDNA (Week 29 - Week 20)				Change in Cluster 5 (Week 29 - Week 20)
GENESET NAME	GENESET SOURCE	NES	NOM_pval	FDR_qval	RANK_max	NES	NOM_pval	FDR_qval	RANK_max	Overlap LE
INTERFERON_ALPHA_RESPONSE	MSigDB HALLMARK MODULE	1.95	0	0.00162	2191	-2.08	0	0	2273	PARP12,IFI35,CNP,SP110,ISG20,HERC6,NUB1,PARP9,TRIM21,CSF1,IFITM1,EIF2AK2,RSAD2,GBP2,DDX60,MOV10,IFIT3,RTP4,OASL,UBE2L6,CD74,PARP14,HELZ2,IFI44,PSMA3,IFI44L,IFIT2,DHX58,IRF9,IFI27,MX1,TRIM14,USP18,TRIM25,EPSTI1
Satish_Pillai_Restriction_Factors	PMID: 25602681	1.39	0.0667	0.0722	2399	-1.52	0.0222	0.0297	2273	PAF1,TRIM2,TRIM6,CNP,BRD4,IFITM1,EIF2AK2,TRIM8,IRF7,RSAD2,MOV10,CD74,HERC5,MX2
INTERLEUKIN_1_FAMILY_SIGNALING	MSigDB c2/Reactome MODULE	-2.13	0	0.000579	2022	1.76	0	0.0243	2607	PSMB1,PSMC4,CUL1,FBXW11,PTPN4,IRAK3,RBX1,PSMC1,PSMA7,PSMD7,MAP2K6,PSMD9,SKP1,IL1R1,IL18R1,IL1B,PSMF1,PTPN12,MAP3K7,PELI2,PSMA5,PTPN13,PSMC3,NKIRAS2,TNIP2,PSMD2,HMGB1,PSMD12,PELI1,MAP3K3,PSMB9,IKBKG,PSMB3
INTERLEUKIN_12_SIGNALING	MSigDB c2/Reactome MODULE	-1.91	0.00203	0.00707	2877	1.38	0.0655	0.235	1647	VAMP7,RAP1B,STAT4,HNRNPDL
CLASS_I_MHC_MEDIATED_ANTIGEN_PROCESSING_PRESENTATION	MSigDB c2/Reactome MODULE	-1.36	0.00648	0.169	2267	1.37	0.00744	0.222	2546	FBXL3,MYLIP,PSMB1,PSMC4,VAMP3,CUL1,FBXW11,KLHL42,CDC23,RBX1,PSMC6,PSMC1,SEC23A,PSMA7,PSMD7,STUB1,BLMH,WSB1,PSMD9,SKP1,NCF2,FBXO30,RNF114,PSMF1,UBAC1,TRAF7,MKRN1,RNF144B,ITGAV,NPEPPS,PSMA5,TRIM41,RNF217,TIRAP,NCF1,FBXW5,ERAP1,PSMC3,UBE2V2,PSMD2,CDC26,ASB7,UBE2F,UBE2H,PSMD12,PSMB9,RNF115,SEC22B,IKBKG

## Sheet: Table S5
Table S5. GSEA, LE analyses of transcription factor targets for the association of LN vDNA with the transcriptome at week 29
vDNA (Week 29 - Week 20)
GENESET NAME	GENESET SOURCE	NES	NOM_pval	FDR_qval	RANK_max	LEADING_edge
RELA	CHEA databse	-1.41	0	0.0289	1891	ICOS,S100A6,GSDMD,ABCA1,CSAD,SLC16A5,SERPINA1,MYB,FRMD4A,TXNRD1,MBP,BACH1,FAM129A,CDK6,NCAM1,PTPN12,E2F3,THBS1,MANBAL,ETS2,RFX2,CTSB,LGALS3,TPCN1,PHLDA1,ATP9A,TNFAIP3,H3F3B,GSN,FLOT2,TNFSF10,RAPH1,NRG1,TMTC2,DPYD,KLF4,HGF,ARID2,PTPN13,SPSB1,CHST15,SERPINE2,PTGER4,TNFAIP2,JUN,NAV1,MARCKS,CPD,GCH1,TNFSF13B,GSTP1,GRAMD1A,AGTRAP,PLK3,EPS8,CDC14B,TMEM50A,TCF19,SCRN2,CCDC174,THOC1,PSMA2,CCDC25,ZCCHC8,A…
TCF7	CHEA databse	1.33	0	0.0346	1814	CEP290,SOGA1,UBALD1,OTULIN,TMEM216,MYH7B,SEPN1,CBFA2T2,SNRNP27,MRPL33,MAST2,AKT2,KLHL8,ABCA4,CARD11,ANKH,DTNB,BCOR,SMAD3,ZMIZ1,ZHX2,AFF3,FANCC,RERE,NFATC2,GALNT2,RUNX3,CXXC5,CHD2,RCC2,SNX29,SLC25A13,UTRN,MAD1L1,LMNA,LPIN1,CMIP,VPS13B,PHLPP1,RAPGEF1,RGL1,CCND1,ADAMTS17,UST,UGGT1,PLCG2,SNX30,PRR5,TAF1B,STIM1,FBXW8,IMMP2L,PMEPA1,BLK,MARK4,CSK,UVRAG,BAG3,PTK2,CCDC92,ARL4D,RFX7,FBXO21,TAPBP,ATN1,FAHD2…
JARID2	CHEA databse	1.38	0.00175	0.0256	1755	BCOR,ZMIZ1,SMARCA2,ZHX2,AFF3,TBC1D1,PPP1R16B,ST3GAL1,RUNX3,ECE1,TBC1D2,FAM53B,ZEB2,RGL1,SLCO5A1,PIK3C2B,HIVEP3,PLCG2,LAMB1,CSF1,BCL2,CBFA2T3,SMARCD3,MFHAS1,CCDC92,WSCD1,RYR1,EHBP1,ABHD15,HAS3,SLIT1,PAX5,WNT4,PBX3,CASZ1,CRTC3,STK39,ELFN2,EYA4,SAMD4A,SPON1,TBX21,EBF1,FOXD2,ANKRD33B,CORIN,SEL1L3,BCL11A,SOX4,FZD2,HS3ST3A1,BHLHE41,SEMA5B,NEXN,SIDT1,SLC24A4,LRRK1,SLC9A2,VWA2,COL8A2,HTRA4,IRF5,JPH3,CHD3…
NOTCH1	CHEA databse	1.41	0.00526	0.0339	1574	MSANTD2,ZNF607,TYSND1,TNRC6B,RUNX3,LRP8,UBE2V1,PMEPA1,E2F6,ZNF354B,ZNF703,SNAPC3,INTS9,GSPT1,CNOT4,GTF2H4,PPRC1,R3HDM1,PRCC,NDC1,NOP14,TLE3,POLG2,INVS,DERL1,SIRT1,TRAPPC3,SRFBP1,LARS2,EARS2,DDX31,ALKBH2,AEN,TASP1,ZBTB9,IBA57,HSPH1,TNFAIP1,SPHK2,KBTBD6,SYMPK,PEX26,ZNF12,DGCR8,ARL13B,SLC25A19,THYN1,ARL6,ZNF331,CYB561D2,POLR3D,BIRC3,BRIP1,POLR1A,FKRP,ZNF239,P2RX5,TAF1A,TMTC3,ZNF275,CHI3L2,FAM222B,ZN…
IRF8	CHEA databse	1.21	0.0188	0.0864	1872	ZSCAN12,DBF4B,ZNF490,MX2,BCOR,AFF3,TBC1D1,BHLHE40,MAD1L1,AKAP13,ZEB2,CELF2,SLCO5A1,BCAR3,TCF3,SNX30,UBE2V1,WIPF1,PXK,UVRAG,BCL9L,ISG20,PTK2,CHORDC1,BLNK,TAPBP,TSPYL4,HMOX1,LSP1,IRF5,DUSP2,SOCS1,TMEM229B,NOD1,ARID5B,SLC10A7,PARP14,RTP4,AEBP2,DDX58,ZNF296,ELL3,DENND2A,GNL3L,PPM1K,IFI35,ZBTB32,PEX13,SP110,GBP2,PPP1R9B,CLASP1,DPAGT1,MITD1,RAB2B,PDCD11,TEFM,FAM98B,NUDT13,ZNF565,RCHY1,N4BP2L2,PIKFYVE,M…
TP63	CHEA databse	1.12	0.0211	0.227	1583	TMEM216,ZNF586,MIEF2,ADCY10,DCBLD2,ANGPT2,XKRX,SLC5A10,CEP128,FAM208B,ABCC2,WWC3,SEPN1,STXBP4,AASS,AKT2,DNMBP,TLN2,LRCH3,KIF16B,CTSH,TYSND1,ATF7IP2,ABCA4,LIMD1,HIC2,ST6GAL1,TNRC6B,ANKH,BCOR,SMAD3,ZMIZ1,SMARCA2,ZHX2,AFF3,RERE,TBC1D1,MVB12B,ASAP1,MACF1,GALNT2,RUNX3,KLF3,ERGIC1,TMEM2,WWOX,ANKRD11,ARID1B,SNX29,UTRN,BHLHE40,NCOR2,MAD1L1,VAV2,IQSEC1,CMIP,ERC1,AKAP13,RAPGEF1,WASF2,GLTSCR1,TRAK1,EEA1,FAM…
CTNNB1	CHEA databse	1.18	0.0314	0.119	2349	MSANTD2,FAM193A,USP37,DPP9,MYCBP2,MYH7B,ANGPT2,MCCC2,SLC5A10,CEP128,ACSF2,DNMBP,MAST4,DLGAP1,SMAD3,ZHX2,PRKCA,PRKCE,TBC1D1,MACF1,ABLIM1,CXXC5,ANKRD11,SNX29,UTRN,BHLHE40,VAV2,DLGAP4,ECE1,CMIP,CLYBL,AXIN2,CAPZB,MYO1E,SLCO5A1,RAI1,LRRFIP1,CLEC16A,ITPR1,BCL2,STAU2,CBFA2T3,THADA,BCAS3,PITPNM2,CEP112,SPATS2L,BLK,CSK,TBCD,UVRAG,ZHX3,RRAS2,MFHAS1,JAZF1,GPHN,PDHX,EHBP1,DUSP16,FOXJ2,BBC3,ATN1,KIZ,DOCK9,GAS…
FOXM1	CHEA databse	1.29	0.0328	0.0465	2295	SOGA1,SMAD3,ELMSAN1,ARHGAP24,METTL13,RHOQ,SS18,SEMA4B,SNIP1,PPP1R10,NFYB,FNBP4,SFPQ,SKA2,ARF6,PAK4,ENC1,ZMYND8,MAFK,WEE1,H2AFX,TMPO,DYNLL1,KIFC1,AP1G1,INCENP,EMC9,SCLT1,ATAD2,SNX5,UCP2,LSM5,HNRNPA2B1,NUP98,ASPH,SPAG5,KLHDC4,RCCD1,PTMS,MIS18BP1,MZT1,MKI67,TNK2,RRM2,PLK1,DTYMK,PI4K2A,PRC1,CHEK2,BRIP1,FBXL20,PHF19,ZNF19,SUN2,IP6K2,TSPYL2,HN1
STAT5A	CHEA databse	-1.18	0.0376	0.173	1680	TMEM186,CARD9,ATRNL1,IKZF2,SAMHD1,SEPP1,RAPGEF2,SLC7A11,CD14,ARHGEF10L,CD9,TEX2,GAB1,CPNE8,MDFIC,LDLRAD3,BDH1,PHLDA1,TBC1D8,TMTC2,SLCO4C1,STEAP4,ZDHHC7,GALNT3,TBC1D4,SNTB1,THBD,TRIM36,IL6R,CTPS1,PLCL1,SLC37A1,HOPX,MYBL2,RRN3,PELO,CAST,PIK3CB,ARHGAP32,AQP9,VWA5A,SPINT1,NEK7,THOC1,NDUFV1,AARS,NBR1,DSCR3,PROSC,PTPN4,SASH1,ID2,TBC1D13,RAP1B,STK40,ATP6V1B2,LIMS1,EHD1,SHQ1,TSC22D4,RNF141,KPNA1,TCEANC2,…
RARG	CHEA databse	-1.24	0.0524	0.103	1327	TCIRG1,FAM107B,SGK1,SERINC5,CTSB,EREG,RCBTB2,MRPL34,FTL,FCHO2,ARF4,IDH3B,GSR,FN1,CTBP2,BCL2L11,DUSP6,NCK2,NDFIP1,JUNB,TAGLN2,PSMD12,FTH1,RNF5,NDUFB10,TNFSF13,CTSD,H1FX,GABARAPL1,GDE1,LNX2,LRP1,PLA2G6,TYK2,PKN1,ACADM,CDKN2D,G6PD,COQ10B,STUB1,SAT1,IL1RN,SLC25A24,S100A4
FOXO1	CHEA databse	-1.27	0.0554	0.112	1189	GUCD1,SEPP1,SOX6,MAP2K6,H3F3B,RNF144B,BPGM,PTPN13,CEBPA,TTC39C,SLC37A1,WSB2,ACAA1,AMFR,SNX10,ISY1,FOXO3,RASSF1,AZIN1,TXN2,MRPL28,NAMPT,GPD1L,MGAT4B,ATP6V1A,CNIH1,PAFAH1B2,HEATR5A,ZFAND4,IFNGR2,UNC119B,NAGLU,DGAT2,FAM103A1,B3GALNT1,MAFG,GLT1D1,DAGLA,TMEM106B,SLC8B1,SCP2
SMAD2	CHEA databse	-1.11	0.0601	0.273	1814	MPZL2,SQRDL,LRP11,AP1S2,SOCS6,PLD1,ANXA2,NDRG1,EXT2,NOTCH2,AVEN,FAM107B,ADK,TXNRD1,SGMS1,SLC8A1,MARK3,ELL2,SVIL,BACH1,RFWD2,HERPUD2,BAZ2B,BTG1,KLF7,MAGI3,THBS1,ETS2,CTSB,LGALS3,STOM,AHR,FRMD8,H3F3B,KYNU,CCDC109B,MBOAT1,EREG,RNF144B,GSN,ITGA2,TGFA,ATP1B3,FAR1,AGPS,WSB1,ARRDC4,MYOF,RAPH1,KLF4,ARID2,THBD,EGLN1,PPP1R3D,TGFBI,IL6R,SPTB,CTPS1,EPS8,FCHO2,CAST,PNP,RAP2B,SRI,CDC14B,ARHGAP32,CIRBP,GTPBP3,C…
EOMES	CHEA databse	-1.1	0.0615	0.269	1922	MRPS15,BLMH,ELMO2,ACSL4,HADHB,TMEM183A,SORL1,PDLIM5,MSANTD4,SLC46A1,ANXA2,LITAF,NOTCH2,AVEN,TGFBR3,DAPK1,TXNRD1,VMP1,CTNNA1,SLC44A1,SGMS1,MBP,RFWD2,HERPUD2,KLF7,MAP2K6,RORA,TESC,MAGI3,FAR2,NCAM1,MDFIC,ZNF516,APLP2,H2AFY,MANBAL,ETS2,DOCK4,CYLD,RYBP,CTSB,LGALS3,STOM,RALGAPA2,ATP8B4,YPEL2,TNFAIP3,TK2,SMAP2,SNX24,INADL,SCMH1,GALNT7,FLOT2,PRMT2,CTR9,FAR1,DCUN1D1,WSB1,ZNF18,CPVL,FLVCR2,FEZ2,ATP2B4,SLC4…
AHR	CHEA databse	1.23	0.0616	0.0796	1672	DNMBP,TLN2,ABCA4,BCOR,AUTS2,FANCC,ASAP1,ST3GAL1,CHD2,RCC2,TMEM2,SNX29,RAPGEF1,EHD4,SIPA1L3,FAM102A,BMPR2,CCND1,PIK3C2B,ICOSLG,BCL2,WIPF1,PITPNM2,EML6,CEP112,CHN2,EYA2,FAM102B,FBXW8,IMMP2L,LMO7,RNGTT,ARHGAP24,FBXO21,CD180,GPATCH2,FOXP1,LEO1,PAX5,EBF1,TLE1,SIDT1,BCORL1,E2F6,DST,KRR1,COX6C,FTO,IRF2BPL,JARID2,DDIT4,TLE3,GSE1,PARD6B,AHDC1,RPTOR,SYPL1,MEF2A,NFX1,VAC14,PGS1,CBX5,NFE2L1,KLHDC4,TMEM97,PLE…
JUN	CHEA databse	-1.12	0.0864	0.264	2330	BID,GZMK,SUDS3,TXK,NOTCH2,PDE4D,MYB,DAPK1,ADK,CD9,KLF7,WDR70,FAM129A,CPNE8,FAR2,NR3C2,CDC42EP3,E2F3,RFX2,AMPD3,YPEL5,FAM126A,QPCT,RASGRP3,SNX24,ANTXR2,RNF144B,ITGA2,PHF2,RAP1GAP2,HPCAL1,AGPS,WSB1,SLCO3A1,NUDT12,SUCLG2,KLF4,FEZ2,EPB41L2,RABAC1,RNF2,PTPN13,GLIS3,ARHGAP10,PRDM8,PTGER4,BACE2,IER5,LRRC4,PDZRN3,PLCL2,AFF2,TNFSF13B,WSB2,WWC2,GSTP1,AGK,ACP6,TDRD3,IDUA,PIK3CB,CDKN1B,DGKQ,RAB1A,KLHL2,FASTK…
EP300	CHEA databse	1.07	0.148	0.376	1911	CBFA2T2,TLN2,KIF16B,ABCA4,TNRC6B,SOX5,SMAD3,AUTS2,PRKCE,CDYL,RERE,NFATC2,TBC1D1,PPP1R16B,ASAP1,GALNT2,KLF3,CHD2,RCC2,TMEM2,ANKRD11,ARID1B,SNX29,ANK3,LMNA,CMIP,WASF2,TRAK1,FAM53B,PRIM2,AXIN2,EHD4,SIPA1L3,CELF2,FBXO11,CCND1,RAI1,CHD6,RIN3,UGGT1,TCF3,RASGRP1,FSTL1,LAMB1,SNX30,MICAL3,GCNT1,UBE2V1,CSF1,DAG1,NUP210,PIP5K1B,WIPF1,CBFA2T3,BCAS3,PITPNM2,SPATS2L,CHN2,PMEPA1,BLK,CBLB,STIM2,BCL9L,DOT1L,ZHX3,…
FOXP3	CHEA databse	1.07	0.172	0.347	2814	MTIF3,DPP9,MYCBP2,TMEM241,TTC31,DBF4B,MIEF2,XKRX,ACP2,SNRNP27,MAST4,VPS13C,ST6GAL1,MKL1,ANKH,ABTB2,SMAD3,ZMIZ1,SMARCA2,PRKCE,CDYL,TBC1D1,ABLIM1,VPS13D,KLF3,WWOX,ANKRD11,ARID1B,KAT6B,AKAP13,WASF2,MREG,UST,DOCK8,RSRC1,BCL2,WIPF1,IMMP2L,FAM43A,PXK,RRAS2,ZDHHC2,RASA3,DDX59,GPATCH2,FOXP1,S1PR1,PTPN22,PLEKHA8,OASL,LSP1,ADAR,CROCC,RBBP6,GNE,TRIM44,NTNG2,TIGD5,ITPKB,RHOQ,NAB1,ARID5B,FOXP4,SLC10A7,TPK1,GO…
SMAD4	CHEA databse	1.05	0.173	0.395	1868	SOGA1,OTULIN,MYH7B,NUDT17,IPO8,MX2,FCRL5,LEMD3,DCBLD2,ANGPT2,MAST2,AKT2,DNMBP,TLN2,LRCH3,ZNF595,PRLR,ABCA4,ST6GAL1,TNRC6B,DTNB,SOX5,SMAD3,ZMIZ1,AUTS2,SMARCA2,ZHX2,AFF3,CDYL,FANCC,RERE,NFATC2,MVB12B,PPP1R16B,ASAP1,ST3GAL1,GALNT10,GALNT2,RUNX3,KLF3,CHD2,ERGIC1,TMEM2,ANKRD11,ARID1B,SLC25A13,ANK3,BHLHE40,LMNA,LPIN1,IQSEC1,ECE1,CMIP,ERC1,AKAP13,TBC1D2,RAPGEF1,GLTSCR1,TRAK1,EEA1,FAM53B,PRIM2,AXIN2,BMPR…
SMAD3	CHEA databse	-1.04	0.219	0.487	1814	DPH1,MRPS15,MPZL2,SQRDL,LRP11,CEP152,AP1S2,SOCS6,PLD1,ANXA2,NDRG1,EXT2,NOTCH2,AVEN,FAM107B,CHST11,PPM1H,ADK,MPHOSPH6,TXNRD1,SGMS1,SLC8A1,FAM49A,MARK3,TBC1D14,ELL2,SVIL,BACH1,RFWD2,HERPUD2,BAZ2B,MEGF9,BTG1,KLF7,MAP2K6,TESC,MAGI3,NRIP1,ZNF516,WDR75,SEL1L,THBS1,GLIPR2,MANBAL,ETS2,BDH1,ALOX5AP,CTSB,LGALS3,STOM,YPEL2,AHR,FRMD8,H3F3B,INADL,KYNU,CCDC109B,MBOAT1,EREG,RNF144B,GSN,PLCB1,ITGA2,TGFA,GALNT7,A…
IRF1	CHEA databse	0.992	0.476	0.744	2175	FAM208B,AASS,TBC1D1,RCC2,UTRN,ECE1,ZEB2,DOCK2,ELMSAN1,LMO7,TAPBP,TRIM44,PPM1E,ESRP2,TSC22D2,ABHD6,SOCS1,NOD1,PARP14,SLC5A11,MOV10,HEG1,PLAGL1,IFI35,ZBTB32,SP110,CCNT2,RBM25,RAB2B,PRRC2C,NSUN4,CNOT4,RPL34,TRIM26,DDX17,PIGG,NCOR1,EMC9,RBMX,TARDBP,IFIT2,HSPH1,MMAA,FBXL18,CNDP2,TMEM67,PRKD2,RAB11B,NUB1,FASTKD5,ATF5,PARP10,PARP4,SLC25A22,UBE2L6,CTDSPL2,PDGFRB,SLC15A3,IFT74,BRIP1,MCCC1,DTX3L,PARP9,APOL…
STAT4	CHEA databse	-0.982	0.548	0.855	1884	MPZL2,ICOS,IKZF2,ELMO2,SAMHD1,EXT2,ANXA5,FAM107B,TGFBR3,SOX6,TXNRD1,VMP1,SGMS1,FRMD4B,RARA,TBC1D14,ETV3,KLF7,FAM129A,CD82,GNAQ,E2F3,CDK19,RYBP,CTSB,ATP8B4,SMAP2,FRMD8,GALNT7,ST6GALNAC5,TNFSF10,TMTC2,TRPS1,FAM160A2,VAMP3,GALNT3,CHST15,PTGER4,GFI1,JUN,CHSY1,TIMP2,TTC39C,CPD,PTPRE,EIF4E3,HSF2,GRAMD1A,EMB,SESN2,PELO,CAST,ACAA1,PNP,RAP2B,SRI,SNX10,AIF1,VWA5A,CYSLTR1,NEK7,FAM32A,STK11IP,TMEM33,ARF4,CIP…
GATA3	CHEA databse	-0.964	0.585	0.817	1794	ACSL4,PSMC4,TCIRG1,ACSM3,LITAF,TGFBR3,DISC1,DAPK1,SGMS1,TEX2,HERPUD2,ETV3,SRPK2,MAP2K6,PTPN12,ZNF516,LGALS3,AHR,PFKFB3,TNFAIP3,FRMD8,SCMH1,ATP2B4,FAM160A2,VAMP3,WSB2,MYBL2,EMB,BTF3L4,TXNDC12,PLK3,PIK3CB,CDKN1B,FPR2,BECN1,USP28,CCP110,BUB3,GOSR2,RRM1,CAPN10,ABHD2,DUSP6,RAB7A,HNRNPLL,STK40,JUNB,ARL4A,LBR,EHD1,RNF114,PRKRIR,FTH1,BZW2,RAB18,RAC1,ZDHHC24,GABARAP,KAT8,AP5S1,TKT,NDUFS3,ZDHHC17,NDEL1,EIF…
HIF1A	CHEA databse	-0.945	0.596	0.846	1518	TMEM183A,NDRG1,PARN,ELL2,FOXO1,EGLN3,ATP9A,PFKFB3,WSB1,NAV1,KXD1,TFRC,MTCH2,KDM3A,FAM129B,RBPJ,ANO6,DARS,PPP1CB,UBE2V2,FEM1C,RAB6A,TM2D3,NAMPT,ALDOA,PGAM1,LRP1,MRPS18A,BCCIP,BRK1,SLA,ARRDC3,SCYL1,TPCN2,P2RY2,DHRS13,RIT1,PFKFB4,KLRF1
STAT6	CHEA databse	0.952	0.612	0.836	1675	WWC3,ST6GAL1,TNRC6B,BCOR,AUTS2,ZHX2,MACF1,MAD1L1,LPIN1,AKAP13,RAPGEF1,WASF2,RIN3,TCF3,CLEC16A,ITPR1,NUP210,BCL2,PCED1B,FAM102B,SETBP1,FOXP1,PTPN22,HAS3,TBX21,BCL11A,CHD3,ITPKB,SFMBT2,SOCS1,HEG1,AGO2,NFATC3,PITPNB,KDM6B,CALD1,ARID1A,JUND,MPRIP,ACIN1,ATAD2,GMEB2,CABIN1,INO80,PLEC,TMCO6,MAP3K14,MOB3A,TESPA1,IKZF1,RAC2,ARID5A,POLR1A,ARRB1,SYNGAP1,PPP3CC,MAST3,N6AMT1,IKZF3,TRAF3IP3
MYC	CHEA databse	0.972	0.707	0.825	2034	SOGA1,UBALD1,SPICE1,OTULIN,MYCBP2,TMEM241,ZNF234,ZNF708,MIEF2,NABP2,NUDT17,IPO8,FXYD5,ASB14,MCCC2,SLC5A10,FAM208B,ERI2,CEP170,SNRNP27,MRPL33,LRCH3,TYSND1,ATF7IP2,ZNF595,LIMD1,CARD11,HIC2,ST6GAL1,DTNB,BCOR,SMAD3,AUTS2,SMARCA2,ZHX2,AFF3,CDYL,FANCC,NFATC2,TBC1D1,MVB12B,PPP1R16B,GALNT2,RUNX3,CXXC5,SERTAD2,CHD2,RCC2,ERGIC1,DPYSL2,WWOX,SLC25A13,UTRN,ANK3,BHLHE40,NCOR2,MAD1L1,VAV2,LMNA,LPIN1,IQSEC1,CMIP…
SMAD1	CHEA databse	0.924	0.713	0.913	1842	CBFA2T2,RAPGEF1,WASF2,TCF3,IMMP2L,PLEKHG6,TRIM47,DENND5B,FNBP1,SLC9A9,AEBP2,IFITM1,PKD2,GLUD1,TMEM184B,FKBP4,ZNF296,DSE,ARHGEF18,SAT2,XRCC1,RPL41,PTMA,RIC8B,TMEM131,HNRNPR,PAK4,IRF2BPL,TPD52,ENC1,B3GNT7,JARID2,KLF9,DDIT4,PTCH1,ZFP36L1,CLCN6,DIDO1,RHOF,MSH6,HSP90AA1,HSP90AB1,TP53,TWISTNB,LRRC34,NCOR1,TXNL4A,ZNF48,UBE2Z,PIAS3,GMEB2,OSBPL10,PHF21A,KDM1A,INO80,RAB14,SETD1B,SPEN,REL,PAXIP1,GCSH,PML,CH…
STAT1	CHEA databse	0.923	0.72	0.863	2441	TMEM216,DPP9,MIEF2,OVGP1,ST3GAL1,VAV2,ANXA4,BCAR3,UBE2V1,DAP,PITPNM2,ARL4D,MRPL14,ATN1,TMCO4,BPTF,OASL,MAP2K5,OLFM1,PPM1E,TRIM47,ZNF703,PLEKHA2,SLC15A2,NNAT,PPP1R10,TIAL1,PPRC1,ZNF224,POLR2E,HNRNPR,MTMR12,RARG,KLF16,YARS,BRD2,JUND,PGPEP1,GGA2,COG1,EMC9,NUDC,CHEK1,OGFOD1,LENG8,CHRAC1,TCAIM,TRMT44,ZMYM2,PRPF3,FBXL19,TRMT11,CD37,SERTAD1,NIF3L1,SOX12,PDAP1,SGSM2,TCTN1,SMARCC2,MRPL46,PLEKHO2,PDGFRB,SS…
CREB1	CHEA databse	0.965	0.741	0.813	2461	UBALD1,OTULIN,NABP2,MYH7B,LEMD3,SSPN,MCCC2,CEP128,ABHD1,ACP2,RPS6KB2,STXBP4,CBFA2T2,PRIM1,AASS,COG5,AKT2,DNMBP,TYSND1,PRLR,HIC2,TNRC6B,ABTB2,ZMIZ1,ZHX2,RERE,PPP1R16B,ASAP1,ST3GAL1,GALNT10,ABLIM1,SERTAD2,CHD2,RCC2,ERGIC1,TMEM2,ANKRD11,SLC25A13,KAT6B,NCOR2,MAD1L1,LMNA,DLGAP4,IQSEC1,CMIP,VPS13B,IRF2BP2,PHLPP1,WASF2,AXIN2,EHD4,SIPA1L3,FBXO11,SLCO5A1,CSNK1E,ADAMTS17,RAI1,ERICH1,LAMA3,CHD6,DOCK8,RSRC1,…
STAT3	CHEA databse	-0.969	0.76	0.863	1543	AKR7A2,BID,HCLS1,ICOS,CCSER1,IKZF2,ELMO2,GPR171,PSTPIP2,SAMHD1,LRP11,TBCEL,PSMC4,RAPGEF2,ABCA1,PLD1,AVEN,CSAD,SLC16A5,SERPINA1,CERS6,CHST11,DISC1,PPM1H,MYB,DAPK1,CD14,ARHGEF10L,FRMD4A,TXNRD1,PARN,VMP1,CTNNA1,CD9,SGK1,SGMS1,MBP,SLC8A1,SLC45A4,MARK3,ELL2,BACH1,HERPUD2,BAZ2B,MEGF9,BTG1,CREB3L2,FAH,TIAM1,KLF7,SERINC5,WDR70,SRPK2,MAP2K6,RORA,CDK6,TESC,CPNE8,MAGI3,GNAQ,NCAM1,NACC2,PTPN12,MDFIC,WDR75,FO…
TCF7L2	CHEA databse	0.909	0.777	0.857	2451	RAB11FIP2,PTAR1,DLGAP1,ZMIZ1,PRKCA,SLC22A23,FANCC,RERE,ASAP1,CHD2,WWOX,NCOR2,MAD1L1,LPIN1,ECE1,CMIP,PHLPP1,TBC1D2,PIK3C2B,DOCK8,PIK3AP1,EXOC4,B4GALT1,ITPR1,HIVEP1,PTPRA,BCL2,THADA,BCAS3,CEP112,BCL9L,DOT1L,LMO7,RRAS2,G3BP2,ADCK1,SRGAP2,PLEKHA8,DOCK9,PBX3,TOX,PODXL,SEMA5B,LRRK1,RFTN1,TTC7A,SFMBT2,AEBP2,TMEM184B,TCF20,SEMA4G,THSD1,PPP1R9B,TMCO1,CCDC59,TRMT1,NUP205,RUVBL1,AGO2,MGRN1,PITPNB,SSBP3,CALD…

## Sheet: Table S6
Table S6. GSEA, LE analyses of effector and IL12 stimulated CD8 signatures from speicfic studies for the association of LN vDNA/TGF-b with the transcriptome at week 29
		aIFN vs Control (Week 29)		Change in Cluster 5 (Week 29 - Week 20)		Change in TGF-b1 (Week 29 - Week 20)		Change in TGF-b2 (Week 29 - Week 20)
GENESET NAME	GENESET SOURCE	NES	NOM_pval	NES	NOM_pval	NES	NOM_pval	NES	NOM_pval	Overlap LE show in Fig 2C
NAIVE_VS_EFFECTOR_CD8_TCELL_DN	GSE40666	1.29	0.0516	-1.88	0	-1.11	0.221	-1.43	0.00682	AHR,AVEN,PGM1,SOAT1,LAMTOR4,UBE2F,MYO1F,ATP8B4,SCRN2,MID1IP1,PLAC8,NXT2,ID2,LITAF,PELI2,CRTAP,CTSC,BSCL2,PPIE,FRMD4A,MYB,FES,TTYH2,MYLIP,SLCO3A1,KLRD1,GZMK,RAB32,FCER1G,LEPROT,APOBR
STIM_VS_STIM_AND_IL12_48H_CD8_T_CELL_DN	GSE15930	0.881	0.743	-1.74	0	0.941	0.582	-0.879	0.774
STIM_VS_STIM_AND_IL12_72H_CD8_T_CELL_DN	GSE15930	1.54	0.00877	-1.69	0	-1.42	0.0149	-1.45	0.00885	VAPA,TIRAP,TBC1D24,TAGLN2,SLC35A2,SLC25A4,SLC25A3,SIRT2,MSRB1,RRAGA,RARS,RAB5A,PPP6C,PPIH,PPIE,PIP4K2A,NUDT5,NLRX1,NCK2,NACC2,MYCBP,MRPL45,MRPL38,LITAF,IRS2,IL1R1,GABARAPL1,FLT3,EOMES,DVL2
STIM_VS_STIM_AND_IL12_24H_CD8_T_CELL_DN	GSE15930	1.18	0.153	-1.6	0.0022	-1.37	0.0289	-1.72	0
STIM_VS_STIM_AND_IL12_24H_CD8_T_CELL_UP	GSE15930	0.935	0.619	-1.28	0.0632	-0.96	0.558	-0.879	0.756
STIM_VS_STIM_AND_IL12_72H_CD8_T_CELL_UP	GSE15930	0.794	0.93	-1.14	0.186	-0.773	0.953	-0.893	0.733
NAIVE_VS_EFFECTOR_CD8_TCELL_UP	GSE40666	-0.983	0.52	1.07	0.314	-0.889	0.78	-0.811	0.909
STIM_VS_STIM_AND_IL12_48H_CD8_T_CELL_UP	GSE15930	-0.974	0.529	-0.967	0.526	-0.858	0.845	-0.778	0.969

## Sheet: Table S7
Table S7. Mann-Whitney U-test p-values resulting from statistical assessment of VACS outcome between aIFN and Tx groups
		aIFN vs Ctrl p-values at specific weeks post-infection
VACS Category	Outcome	w19	w29	w36	w40
Erythroid Outcomes	Hg	0.292208	0.461039	0.660173	0.019481
Erythroid Outcomes	MCHC	0.614719	0.448052	0.244589	0.036797
Erythroid Outcomes	Hct	0.491342	0.443723	0.928571	0.056277
Erythroid Outcomes	RBC	0.337662	0.231602	0.772727	0.077922
Erythroid Outcomes	MCH	0.78355	0.562771	0.850649	0.400433
Erythroid Outcomes	MCV	0.84632	0.965368	0.91342	0.876623
Immune Subsets	Mono	0.664502	0.393939	0.558442	0.177489
Immune Subsets	Neut	0.24026	0.937229	0.093074	0.329004
Immune Subsets	Eosin	0.484848	0.393939	0.309524	0.536797
Immune Subsets	Lymph	0.064935	0.393939	0.818182	0.792208
Immune Subsets	WBC	0.893939	0.666667	0.562771	0.893939
Immune Subsets	Pltltts	0.937229	0.484848	0.699134	0.930736
Kidney Function	Creat	0.032468	0.272727	0.493506	0.075758
Kidney Function	BUN	0.662338	0.411255	0.623377	0.606061
Liver Function	Alb	0.313853	0.077922	0.999999	0.088745
Liver Function	Globulin	0.121212	0.138528	0.08658	0.108225
Liver Function	AST	0.735931	0.038961	0.069264	0.261905
Liver Function	ALT	0.999999	0.333333	0.445887	0.569264
Metabolism	Glucose	0.818182	0.738095	0.850649	0.627706
Metabolism	Chol	0.699134	0.484848	0.257576	0.662338
Metabolism	Protein	0.688312	0.662338	0.363636	0.824675

## Sheet: Table S8
Table S8. GSEA, LE analyses of erythroid + other signatures (in Fig 3C) for the association of LN vDNA or weight with the transcriptome at week 29
		aIFN vs Control (Week 29)					vDNA (Week 29 - Week 20)					Weight (week 40)
GENESET NAME	GENESET SOURCE	NES	NOM_pval	FDR_qval	RANK_max	LEADING_edge	NES	NOM_pval	FDR_qval	RANK_max	LEADING_edge	NES	NOM_pval	FDR_qval	RANK_max	LEADING_edge
CTNNB1	CHEA databse	-0.976	0.547	0.652	2340	MSANTD2,FAM193A,USP37,AP3S1,DPP9,MYH7B,ANGPT2,MCCC2,SLC5A10,CEP128,ITPA,CANT1,DNMBP,ETV6,SMAD3,PCDH1,ZHX2,LDLRAD4,SLC22A23,TBC1D1,MACF1,ABLIM1,ANKRD11,UTRN,BHLHE40,VAV2,DLGAP4,ECE1,CLYBL,CTNND1,CAPZB,RAI1,LRRFIP1,CLEC16A,MSRA,NEDD9,BCL2,STAU2,CBFA2T3,MED13L,PITPNM2,CEP112,SPATS2L,CELSR1,PTP4A2,ZHX3,TBC1D5,JAZF1,GPHN,SPIDR,FOXJ2,VTI1A,BBC3,ATN1,DOCK9,GNE,CRTC3,STK39,SPON1,TNRC18,LEF1,METRNL,CXCR4,…	1.17	0.0387	0.164	2349	MSANTD2,FAM193A,USP37,DPP9,MYCBP2,MYH7B,ANGPT2,MCCC2,SLC5A10,CEP128,ACSF2,DNMBP,MAST4,DLGAP1,SMAD3,ZHX2,PRKCA,PRKCE,TBC1D1,MACF1,ABLIM1,CXXC5,ANKRD11,SNX29,UTRN,BHLHE40,VAV2,DLGAP4,ECE1,CMIP,CLYBL,AXIN2,CAPZB,MYO1E,SLCO5A1,RAI1,LRRFIP1,CLEC16A,ITPR1,BCL2,STAU2,CBFA2T3,THADA,BCAS3,PITPNM2,CEP112,SPATS2L,BLK,CSK,TBCD,UVRAG,ZHX3,RRAS2,MFHAS1,JAZF1,GPHN,PDHX,EHBP1,DUSP16,FOXJ2,BBC3,ATN1,KIZ,DOCK9,GAS…	-1.22	0.0172	0.305	2510	MSANTD2,FAM193A,DPP9,TSR3,FAM13A,MCCC2,CEP128,ITPA,CANT1,CEP135,DTL,ABCC1,TNIK,PCDH1,LDLRAD4,SLC22A23,MSI2,ANKRD11,SNX29,ADAM19,UTRN,BHLHE40,RXRA,VAV2,DLGAP4,ECE1,CMIP,ARHGEF3,DIP2C,RAPGEF5,ZNF507,INF2,RAI1,LRRFIP1,CPQ,MYO1D,CLEC16A,BTRC,STK3,NEDD9,CRISPLD2,CBFA2T3,MED13L,BCAS3,PITPNM2,CEP112,SPATS2L,EVL,BLK,PAM,CELSR1,CSK,UVRAG,PTP4A2,RRAS2,MET,MLLT4,KCNIP4,FOXK1,CTR9,GPHN,PDHX,TMTC2,ATN1,KIZ,TN…
FOXP3	CHEA databse	-1.15	0.0405	0.266	2529	ULK4,AP3S1,DPP9,TMEM241,DBF4B,MIEF2,SNRNP27,VPS13C,ST6GAL1,ETV6,ELMO1,MKL1,ANKH,ABTB2,SMAD3,ZMIZ1,SMARCA2,TBC1D1,ABLIM1,KLF3,EED,ANKRD11,ARID1B,KAT6B,EXT1,PDE8A,AKAP13,WASF2,DOCK8,ELF1,ST3GAL5,NEDD9,BCL2,WIPF1,FAM43A,PXK,RRAS2,ETS1,RASA3,GPATCH2,FOXP1,PTPN22,PLEKHA8,OASL,LSP1,ADAR,CROCC,RBBP6,GNE,TRIM44,IRF2,NTNG2,TIGD5,ITPKB,CNNM4,NAB1,CCRL2,ARID5B,FOXP4,SLC10A7,GOT1,STK35,METTL15,MOB3C,ZDHHC8,T…	1.07	0.161	0.32	2814	MTIF3,DPP9,MYCBP2,TMEM241,TTC31,DBF4B,MIEF2,XKRX,ACP2,SNRNP27,MAST4,VPS13C,ST6GAL1,MKL1,ANKH,ABTB2,SMAD3,ZMIZ1,SMARCA2,PRKCE,CDYL,TBC1D1,ABLIM1,VPS13D,KLF3,WWOX,ANKRD11,ARID1B,KAT6B,AKAP13,WASF2,MREG,UST,DOCK8,RSRC1,BCL2,WIPF1,IMMP2L,FAM43A,PXK,RRAS2,ZDHHC2,RASA3,DDX59,GPATCH2,FOXP1,S1PR1,PTPN22,PLEKHA8,OASL,LSP1,ADAR,CROCC,RBBP6,GNE,TRIM44,NTNG2,TIGD5,ITPKB,RHOQ,NAB1,ARID5B,FOXP4,SLC10A7,TPK1,GO…	-1.11	0.0785	0.402	2212	NKAP,MTIF3,ULK4,DPP9,MIA3,DBF4B,MRPS15,FAM13A,GLTSCR1L,PDK2,VPS13C,ST6GAL1,MKL1,ANKH,ZMIZ1,SMARCA2,SSBP2,ARID3A,KLF3,ANKRD11,ARID1B,KAT6B,WASF2,MREG,CD44,STAM,DOCK8,POC1A,NEDD9,WIPF1,SCAMP1,ETS1,ZDHHC2,RASA3,FOXP1,OASL,LSP1,ADAR,ANKMY2,CROCC,RBBP6,TRIM44,SATB1,IRF2,ITPKB,CNNM4,ARID5B,FOXP4,GOT1,MLLT6,CAPNS1,STK35,METTL15,CUL2,PER2,MOB3C,CA11,GLI1,PAFAH1B3,IRGQ,ZBTB4,RPRD2,PPP1R11,KRR1,CSTF1,BAG6,…
GATA1	CHEA databse	1.2	0	0.163	1996	SLC25A38,LRWD1,CD226,FAM212A,ITM2A,S100A6,KIFAP3,CA1,CALCRL,BLMH,RAP1A,GUCD1,TBCEL,SYTL3,FAM69A,UBTD1,ABCA1,LITAF,NOTCH2,AVEN,DLGAP1,DTNB,PDE4D,NFIA,TGFBR3,CHST11,DISC1,CBX4,MYB,ZBTB16,DAPK1,CD14,PTPRJ,SOX6,SH3PXD2A,ARHGEF10L,DYSF,EPAS1,FRMD4A,FOXN3,TNPO1,ADK,SGK1,SGMS1,SLC2A1,MBP,KIF13A,PDCD6IP,SLC45A4,MARK3,TBC1D14,TEX2,SVIL,STON2,MBOAT2,BAZ2B,TANK,OXR1,BTG1,FAH,KLF7,ZNF608,GMDS,MAP2K6,ITGB5,CD…	-1.04	0.18	0.358	2395	SLC25A38,FPR3,MPZL2,ITM2A,S100A6,KIFAP3,CA1,SQRDL,CALCRL,BLMH,PSTPIP2,RAP1A,GUCD1,TBCEL,SYTL3,MSANTD4,SLC46A1,SEPP1,LIPA,ACVR1,ABCA1,LITAF,SLC7A11,NOTCH2,PTBP3,AVEN,CHPF,CERS6,FGD4,PDE4D,TGFBR3,CHST11,DISC1,PPM1H,MYB,DAPK1,CD14,PTPRJ,SOX6,ARHGEF10L,DYSF,FRMD4A,ADK,MPHOSPH6,CTNNA1,SGK1,SLC44A1,SGMS1,MBP,KIF13A,PDCD6IP,RXRA,SLC45A4,RARA,MARK3,TBC1D14,RRBP1,ELL2,TEX2,LRRC8D,SVIL,BACH1,RFWD2,HERPUD2,…	-0.993	0.502	0.646	2214	ALDH8A1,FXYD5,PPP1R13B,FAM89A,GPRIN2,DNAH17,DCBLD2,CANT1,CEP162,CEP135,CYFIP2,FMO5,TARBP1,ACVR1,KBTBD12,AVEN,VPS13C,DTL,HIC2,ST6GAL1,ABCC1,TNIK,MKL1,TNRC6B,ANKH,IGF1R,ZMIZ1,PRKAG2,CBX4,PCDH1,RREB1,SSBP2,LDLRAD4,SLC22A23,RERE,RNF144A,ARID3A,NFATC2,MVB12B,ZC3HAV1,ASAP1,ST3GAL1,DNM3,ATP1A1,GALNT2,RUNX3,KLF3,CHD2,RCC2,MPHOSPH6,MSI2,SPTBN1,CTNNA1,ANKRD11,ARID1B,SMYD3,ADAM19,UTRN,ANK3,TSPAN9,AHNAK,BHLH…
JUN	CHEA databse	1.12	0.0912	0.239	2116	BID,GZMK,NOTCH2,PDE4D,MYB,DAPK1,CPNE5,EPAS1,ADK,CD9,LRIG1,BCL6,KLF7,FAM129A,ITGB5,IL7,FAR2,NR3C2,KAT2B,CD109,RFX2,AMPD3,YPEL5,BMP2K,QPCT,SDPR,RNF144B,MYLK,ITGA2,PHF2,SCAP,HPCAL1,ODC1,SLCO3A1,NUDT12,SUCLG2,UBE2E2,FBXW7,LTBP1,FEZ2,EPB41L2,AHI1,RABAC1,RNF2,FMNL2,PTPN13,GLIS3,BACE2,PDZRN3,PLCL2,AFF2,RASSF2,ESYT3,DNAJC6,WSB2,WWC2,GSTP1,ACP6,AKTIP,PIK3CB,LMBR1,RAB1A,KLHL2,FASTKD2,THOC1,NUP155,NUDT5,NDU…	-1.12	0.0731	0.21	2330	BID,GZMK,SUDS3,TXK,NOTCH2,PDE4D,MYB,DAPK1,ADK,CD9,KLF7,WDR70,FAM129A,CPNE8,FAR2,NR3C2,CDC42EP3,E2F3,RFX2,AMPD3,YPEL5,FAM126A,QPCT,RASGRP3,SNX24,ANTXR2,RNF144B,ITGA2,PHF2,RAP1GAP2,HPCAL1,AGPS,WSB1,SLCO3A1,NUDT12,SUCLG2,KLF4,FEZ2,EPB41L2,RABAC1,RNF2,PTPN13,GLIS3,ARHGAP10,PRDM8,PTGER4,BACE2,IER5,LRRC4,PDZRN3,PLCL2,AFF2,TNFSF13B,WSB2,WWC2,GSTP1,AGK,ACP6,TDRD3,IDUA,PIK3CB,CDKN1B,DGKQ,RAB1A,KLHL2,FASTK…	0.974	0.633	0.728	1307	WDR20,PDE4D,MYB,DAPK1,ADK,PRIM2,KLF7,CERK,FAR2,CDC42EP3,KAT2B,ABHD4,YPEL5,ITGA2,WSB1,SUCLG2,FARP1,FEZ2,FER,FKTN,RABAC1,RNF2,GLIS3,PRDM8,CECR6,DNAJC6,AKTIP,IDUA,RPIA,PIK3CB,LMBR1,KLHL2,THOC1,NUP155,OCIAD1,TOP3B,RWDD2B,PCNA,DSCR3,VAPA,SLC23A2,NDUFV2,NUDT4,FBXL14,SLC25A51,EEF1A1,SLC17A5,UBE2N,SLC7A7,NARS2,WDR26,STK38L,AGER,WRAP53,LEPROT,RNASEH2B,RNF141,FBXO9,ZFAND3,NBN,IDI1,RPA3,C1D,PHIP,ISCA1,DCTD,…
LMO2	CHEA databse	-0.972	0.59	0.602	1681	DPP9,MCCC2,MAST2,ZNF595,SOX5,FANCC,PPP1R16B,LPIN1,IRF2BP2,EFCAB2,ZNF710,BMPR2,CELF2,PIK3C2B,DOCK8,PRR5,ADRB2,GCNT1,RNF125,DAP,FAM102B,ANKRD13D,UBTD2,SPIDR,CD180,OASL,TBX21,SOX4,VOPP1,DUSP2,CPEB2,ERBB2,JAKMIP1,OGT,ENGASE,GBP2,SH3BGRL3,TMCO1,BANP,MRPL1,HNRNPH3,ZNF565,RAD51C,WNK1,CWC25,CD164,RQCD1,CALR,POLR2E,BRCA1,PPP2CB,PAK4,TPD52,B3GNT7,ZMYND8,TLE3,MSH6,VAT1,SREBF2,MLLT1,PIP5K1A,ARID1A,LAPTM4A,TX…	0.909	0.848	0.831	1998	CD19,OTULIN,DPP9,TMEM241,MCCC2,MAST2,LRCH3,ZNF595,ANKH,SOX5,FANCC,TBC1D1,PPP1R16B,CXXC5,RCC2,LPIN1,CMIP,EFCAB2,BMPR2,CELF2,RGL1,PIK3C2B,UST,LRP8,UGGT1,PRR5,ADRB2,GCNT1,DAP,FAM102B,NFIL3,EHBP1,AKAP2,CD180,ABHD15,TBX21,SOX4,VOPP1,DUSP2,ERBB2,POMGNT2,FNBP1,JAKMIP1,OGT,ENGASE,ELL3,GBP2,SLC15A2,PPP1R9B,HARS2,TMCO1,BANP,MRPL1,VPS52,DCTPP1,SLC35B4,ZNF565,RAD51C,WNK1,PPRC1,FAM179B,KIF21B,CENPO,RQCD1,POLR…	-1.03	0.301	0.551	1722	DPP9,MCCC2,MAST2,ZNF595,ABCC1,ANKH,IGF1R,PRKAG2,FANCC,RCC2,CMIP,ARHGAP18,ATP10A,EFCAB2,CFLAR,PIK3C2B,AGPAT3,DOCK8,RNF125,ZNF609,NFIL3,UBTD2,OASL,MZB1,TMCC3,SOX4,DUSP2,JAKMIP1,SRGAP3,ELL3,GBP2,SH3BGRL3,WNK4,TMCO1,VPS52,HNRNPH3,RAD51C,WNK1,KIF21B,CALR,EZH1,POLR2E,BRCA1,SH2B1,MTMR12,PAK4,TPD52,B3GNT7,TPM4,ZFP36L2,MAP4K4,MSH6,IGSF8,SREBF2,DNAJC16,ARID1A,FRRS1,HM13,MYO1C,TXNRD2,CPT1A,RAVER1,TP53,AP3B1…
NFE2L2	CHEA databse	1.34	0	0.0705	2413	TATDN3,BID,ZSCAN12,DCAF6,KIFAP3,BLMH,TBCEL,ANKRD46,FAM69A,TSPAN2,DLGAP1,CHST11,CBX4,DAPK1,ADK,TXNRD1,PARN,CD9,SGK1,TBL1XR1,SGMS1,SLC2A1,MBP,TBC1D14,STON2,MEGF9,OXR1,BTG1,BCL6,GMDS,ANO10,MAGI3,IL7,GYPC,MDFIC,BTBD3,WDR75,NUBPL,PMS1,CDK19,ETS2,EPB41,EGLN3,ALOX5AP,MGST2,AMPD3,YPEL5,BLVRB,CTSB,LGALS3,FNDC3B,PHLDA1,ATP8B4,QPCT,SDPR,AHR,IRS2,TNFAIP3,FRMD8,FAM210B,CCDC109B,RBKS,SUSD1,ADCK3,UBE2E2,TMTC2,D…	-1.35	0	0.0427	2515	TATDN3,BID,ATRNL1,KIFAP3,SQRDL,BLMH,RBM47,CTSO,TBCEL,ANKRD46,ENTPD5,FAM69A,ACO1,EXT2,SLC7A11,TSPAN2,TBXAS1,CHST11,PPM1H,DAPK1,ADK,TXNRD1,PARN,VMP1,CTNNA1,CD9,SGK1,SGMS1,MBP,RXRA,TBC1D14,MEGF9,OXR1,BTG1,BCL6,ANO10,CPNE8,MAGI3,MAN1A1,GYPC,CDC42EP3,MDFIC,ZNF516,WDR75,NUBPL,CDK19,DOCK5,ETS2,EGLN3,ALOX5AP,MGST2,AMPD3,YPEL5,ZBTB18,BLVRB,CTSB,LGALS3,FNDC3B,PHLDA1,ATP8B4,SIPA1L2,QPCT,PAM,SDPR,RASGRP3,AHR…	1.1	0.109	0.391	2444	ZSCAN12,TBCEL,ANKRD46,FAM69A,STRBP,ABCA4,TSPAN2,DAPK1,ZBTB20,ATL2,ADK,TXNRD1,VMP1,CD9,UBR5,SGK1,TBL1XR1,SGMS1,SLC2A1,TANC1,TBC1D14,OSBPL3,FAM53B,BTG1,C1GALT1,GOLPH3,BCL6,ANO10,IL7,GYPC,CDC42EP3,ABHD4,NR3C1,RAD51B,NUBPL,PMS1,CDK19,ETS2,YPEL5,BLVRB,LGALS3,GRK5,PHLDA1,SIPA1L2,VPS13A,ACAP2,VPS8,QPCT,MTAP,INPP4B,TNFAIP3,FRMD8,FAM210B,GSAP,FRMD6,CCDC109B,SUSD1,GBE1,ITGB2,PRPSAP2,AKAP7,EHBP1,PCTP,DPYD,S…
RELA	CHEA databse	1.1	0.145	0.268	2527	RUSC1,CD40,S100A6,RBM23,GSDMD,ABCA1,SLC16A5,SERPINA1,PDE4D,MYB,FRMD4A,TXNRD1,TBL1XR1,MBP,BACH1,TANK,FAM129A,CDK6,IL7,PTPN12,DPP4,THBS1,BCL2L1,MANBAL,ETS2,RFX2,CTSB,LGALS3,TSNARE1,TPCN1,PHLDA1,TNFAIP3,NFKB1,SLC25A45,GADD45B,H3F3B,MYLK,GSN,RBKS,FLOT2,TNFSF10,RBM17,ADCK3,RAPH1,TMTC2,DPYD,HGF,ARID2,WWP1,PTPN13,SPSB1,TPM1,CHST15,BMI1,SERPINE2,TIFA,IL15RA,TNFAIP2,JUN,ZNF436,MARCKS,CPD,GSTP1,BCL2A1,CAPN…	-1.41	0	0.0315	1891	ICOS,S100A6,GSDMD,ABCA1,CSAD,SLC16A5,SERPINA1,MYB,FRMD4A,TXNRD1,MBP,BACH1,FAM129A,CDK6,NCAM1,PTPN12,E2F3,THBS1,MANBAL,ETS2,RFX2,CTSB,LGALS3,TPCN1,PHLDA1,ATP9A,TNFAIP3,H3F3B,GSN,FLOT2,TNFSF10,RAPH1,NRG1,TMTC2,DPYD,KLF4,HGF,ARID2,PTPN13,SPSB1,CHST15,SERPINE2,PTGER4,TNFAIP2,JUN,NAV1,MARCKS,CPD,GCH1,TNFSF13B,GSTP1,GRAMD1A,AGTRAP,PLK3,EPS8,CDC14B,TMEM50A,TCF19,SCRN2,CCDC174,THOC1,PSMA2,CCDC25,ZCCHC8,A…	-0.963	0.619	0.731	1629	BTG3,PLA2G4C,ERI2,BCL3,RCAN1,PCDH1,ST3GAL1,KLF3,CHD2,ADAM19,AHNAK,LMNA,CCND1,CFLAR,PIK3C2B,PRKCH,TAF1B,VPS53,S100A10,MYADM,CSF1,PFKP,RARRES1,PLEKHG6,ABR,BCL9L,ELMSAN1,NDST1,BLNK,NRG1,TMTC2,TAPBP,KLF5,TRIM44,LEF1,GATA3,IRF2,SLC41A2,RIPK2,FOXP4,CAPNS1,PATL1,PPP1R14B,GLI1,TRIP4,PTMA,PER1,AP2A1,TPD52,SRC,KDM6B,TPM4,ZFP36L1,TRIM25,TRIM8,ANKLE2,PARD6B,VEZF1,HSP90AA1,PRCP,TEF,GCLM,ARID1A,MYC,TP53,STX4,S…
SMAD2	CHEA databse	1.05	0.203	0.358	2006	PLB1,LRP11,AP1S2,SOCS6,NDRG1,NOTCH2,AVEN,FAM107B,DLGAP1,DTNB,PDE4D,SH3PXD2A,TNPO1,ADK,TXNRD1,SGMS1,SLC8A1,MARK3,SVIL,STON2,MBOAT2,BAZ2B,EPN2,MOB3B,BTG1,ARHGAP21,KLF7,ZNF608,MAGI3,THBS1,CD109,BCR,YWHAQ,BMP2K,LGALS3,STOM,RHBDD1,AHR,NFKB1,FADD,GADD45B,KYNU,CCDC109B,RNF144B,MYLK,GSN,RBKS,ITGA2,SUSD1,TGFA,SEC14L2,UBE2R2,RAPH1,ARID2,THBD,EGLN1,LAMA5,TSPAN18,TGFBI,IL6R,SPTB,ABHD11,SESTD1,TMEM245,NID2,CA…	-1.11	0.079	0.232	1814	MPZL2,SQRDL,LRP11,AP1S2,SOCS6,PLD1,ANXA2,NDRG1,EXT2,NOTCH2,AVEN,FAM107B,ADK,TXNRD1,SGMS1,SLC8A1,MARK3,ELL2,SVIL,BACH1,RFWD2,HERPUD2,BAZ2B,BTG1,KLF7,MAGI3,THBS1,ETS2,CTSB,LGALS3,STOM,AHR,FRMD8,H3F3B,KYNU,CCDC109B,MBOAT1,EREG,RNF144B,GSN,ITGA2,TGFA,ATP1B3,FAR1,AGPS,WSB1,ARRDC4,MYOF,RAPH1,KLF4,ARID2,THBD,EGLN1,PPP1R3D,TGFBI,IL6R,SPTB,CTPS1,EPS8,FCHO2,CAST,PNP,RAP2B,SRI,CDC14B,ARHGAP32,CIRBP,GTPBP3,C…	0.892	0.975	0.82	2450	XRRA1,PLB1,LRP11,AP1S2,SOCS6,NDRG1,NOTCH2,INTS7,DTNB,PDE4D,SH3PXD2A,SLC38A2,TNPO1,ADK,TXNRD1,QKI,TBL1XR1,SGMS1,SLC8A1,ELL2,SYK,PHLPP1,BACH1,RFWD2,MBOAT2,OSBPL3,FAM53B,BTG1,ARHGAP21,KLF7,ZNF608,CERK,CDC42EP3,GPD2,ETS2,DENND3,LGALS3,RHBDD1,MFSD12,NFKB1,FLOT1,FADD,FRMD8,SLC25A45,GADD45B,H3F3B,KYNU,FRMD6,CCDC109B,RNF144B,GSN,PLCXD2,ITGA2,SUSD1,RASSF5,TGFA,ACPP,FAR1,ETFA,PMVK,UBE2R2,WSB1,FAM214A,ACOX1…
SMAD3	CHEA databse	-0.938	0.824	0.658	2341	UBALD1,ULK4,AP3S1,ANGPT2,AKT2,DNMBP,CYFIP2,ABCA5,VPS13C,HIC2,ETV6,SMAD3,ZMIZ1,PCDH1,RREB1,ZHX2,AFF3,NFATC2,MVB12B,PPP1R16B,ABLIM1,KLF3,EED,RCC2,TMEM2,DPYSL2,ANKRD11,ARID1B,UTRN,KAT6B,AHNAK,PDE8A,BHLHE40,DLGAP4,ANXA4,AKAP13,VPS13B,IRF2BP2,SFSWAP,TBC1D2,CTNND1,RAPGEF1,WASF2,GLTSCR1,TRAK1,CHD1,BMPR2,BCAR3,PIK3C2B,RAI1,PRKCH,LRRFIP1,ERICH1,RIN3,LRP8,DOCK8,CLEC16A,GCNT1,S100A10,KLF10,RASGEF1B,ST3GAL5,…	-1.04	0.226	0.361	1814	DPH1,MRPS15,MPZL2,SQRDL,LRP11,CEP152,AP1S2,SOCS6,PLD1,ANXA2,NDRG1,EXT2,NOTCH2,AVEN,FAM107B,CHST11,PPM1H,ADK,MPHOSPH6,TXNRD1,SGMS1,SLC8A1,FAM49A,MARK3,TBC1D14,ELL2,SVIL,BACH1,RFWD2,HERPUD2,BAZ2B,MEGF9,BTG1,KLF7,MAP2K6,TESC,MAGI3,NRIP1,ZNF516,WDR75,SEL1L,THBS1,GLIPR2,MANBAL,ETS2,BDH1,ALOX5AP,CTSB,LGALS3,STOM,YPEL2,AHR,FRMD8,H3F3B,INADL,KYNU,CCDC109B,MBOAT1,EREG,RNF144B,GSN,PLCB1,ITGA2,TGFA,GALNT7,A…	-0.877	0.98	0.922	2319	ULK4,MRPS15,EHD3,LIN54,CEP162,CYFIP2,TARBP1,PRLR,AVEN,VPS13C,DTL,HIC2,ABCC1,TNIK,IGF1R,ZMIZ1,PRKAG2,PCDH1,RREB1,NFATC2,MVB12B,PPP1R16B,KLF3,SERTAD2,RCC2,MPHOSPH6,SPTBN1,DPYSL2,ANKRD11,ARID1B,ADAM19,UTRN,KAT6B,AHNAK,BHLHE40,DLGAP4,ANXA4,CMIP,ARHGAP18,LRCH1,SFSWAP,TBC1D2,ARHGEF3,DIP2C,LRRC8D,WASF2,BAZ2B,GLTSCR1,BICD1,CD44,CFLAR,PIK3C2B,CSNK1E,RAI1,PRKCH,LRRFIP1,LAMA3,RIN3,AGPAT3,DOCK8,CLEC16A,BTRC,…
STAT4	CHEA databse	-1.12	0.0821	0.284	1877	CEP128,ZNF595,TNRC6B,ZC3HAV1,RUNX3,CHD2,MDM4,DPYSL2,AHNAK,AKAP13,TBC1D2,EFCAB2,TCF3,RCOR1,DAP,DDR1,PMEPA1,CBLB,DOT1L,SYNE1,TBC1D5,SLC41A1,SPIDR,GPATCH2,SRGAP2,SH3BP2,ATN1,RBBP6,KCTD13,DGKG,IRF2,GALNT6,CD83,ESRP2,TTC7A,GPM6B,USP25,SOCS1,ARID5B,GOT1,AEBP2,MOV10,NAPRT,TMEM184B,GIMAP4,SEMA4G,MOB3C,SLC29A2,PPM1K,TMEM140,IFI35,TRIM5,IFIT1,ZBTB32,GBP2,CA11,KCNN4,KRR1,BANP,CCNT2,WDR48,SEC23B,STAT2,ZNF292…	-0.979	0.584	0.541	1884	MPZL2,ICOS,IKZF2,ELMO2,SAMHD1,EXT2,ANXA5,FAM107B,TGFBR3,SOX6,TXNRD1,VMP1,SGMS1,FRMD4B,RARA,TBC1D14,ETV3,KLF7,FAM129A,CD82,GNAQ,E2F3,CDK19,RYBP,CTSB,ATP8B4,SMAP2,FRMD8,GALNT7,ST6GALNAC5,TNFSF10,TMTC2,TRPS1,FAM160A2,VAMP3,GALNT3,CHST15,PTGER4,GFI1,JUN,CHSY1,TIMP2,TTC39C,CPD,PTPRE,EIF4E3,HSF2,GRAMD1A,EMB,SESN2,PELO,CAST,ACAA1,PNP,RAP2B,SRI,SNX10,AIF1,VWA5A,CYSLTR1,NEK7,FAM32A,STK11IP,TMEM33,ARF4,CIP…	-1.13	0.0703	0.427	2363	MRPL18,PPP1R13B,CEP128,ZNF595,TNRC6B,ARID3A,ZC3HAV1,DNM3,RUNX3,CHD2,MDM4,DPYSL2,ADAM19,AHNAK,BHLHE40,ECE1,TBC1D2,ARHGEF3,EFCAB2,ZNF507,S100A10,LCMT1,VGLL4,TMEM106A,KCNA3,ICOSLG,DDR1,PMEPA1,CBLB,DOT1L,SYNE1,NFIL3,SCLY,TMTC2,GPATCH2,SH3BP2,ATN1,PJA2,RBBP6,KCTD13,METTL13,SATB1,IRF2,GALNT6,SLC39A8,LRRC8C,CD83,ESRP2,RIPK2,GPM6B,FBXO17,SOCS1,ARID5B,GOT1,AEBP2,MLLT6,PECAM1,SEMA4G,MOB3C,SLC29A2,DNMT3L,IF…
STAT5A	CHEA databse	0.973	0.615	0.585	1976	CD14,ARHGEF10L,CD9,TEX2,MOB3B,BCL6,ARHGAP21,GMDS,ITGB5,GAB1,MDFIC,BDH1,PHLDA1,TBC1D8,FAM210B,ADCK3,ODC1,SLCO4C1,FEZ2,STEAP4,TBC1D4,NRP1,THBD,IL15RA,IL6R,PLCL1,DNAJC6,SLC37A1,HOPX,MYBL2,PLSCR1,RRN3,PELO,ABHD11,CAST,PIK3CB,SELENBP1,ZNF7,VWA5A,POLI,SPINT1,NEK7,THOC1,NDUFV1,CCBL1,DSCR3,COX5A,RAB5A,PROSC,SOCS3,ID2,BMF,RAP1B,CHKA,PNRC1,STK40,LIMS1,EHD1,NARS2,GPX1,TSC22D4,RNF141,FPGS,CNOT6,FAF1,KPNA1,TC…	-1.17	0.0454	0.153	1680	TMEM186,CARD9,ATRNL1,IKZF2,SAMHD1,SEPP1,RAPGEF2,SLC7A11,CD14,ARHGEF10L,CD9,TEX2,GAB1,CPNE8,MDFIC,LDLRAD3,BDH1,PHLDA1,TBC1D8,TMTC2,SLCO4C1,STEAP4,ZDHHC7,GALNT3,TBC1D4,SNTB1,THBD,TRIM36,IL6R,CTPS1,PLCL1,SLC37A1,HOPX,MYBL2,RRN3,PELO,CAST,PIK3CB,ARHGAP32,AQP9,VWA5A,SPINT1,NEK7,THOC1,NDUFV1,AARS,NBR1,DSCR3,PROSC,PTPN4,SASH1,ID2,TBC1D13,RAP1B,STK40,ATP6V1B2,LIMS1,EHD1,SHQ1,TSC22D4,RNF141,KPNA1,TCEANC2,…	-0.939	0.742	0.782	2171	MX2,INPP1,MFSD9,ZNF595,TLR3,PRLR,CORO2A,TNIK,PCDH1,MVB12B,ERGIC1,ANK3,LMNA,EHD4,SIPA1L3,PRKCH,CPNE8,VPS53,MYADM,VGLL4,WIPF1,ZNF652,PLEKHG6,ZNF609,TRAM2,ADCK1,TMTC2,PIK3C2A,ZNF395,METTL13,IRF2,SLC39A8,KCNK6,ESRP2,SLC41A2,ATP8B1,GPM6B,PLK2,SOCS1,ZNF703,PARP14,MPP5,MFGE8,MOB3C,IFI35,GBP2,RHBDF1,POLI,RPRD2,ZNF180,RBM25,INTS4,VPS72,STAT2,TIMM44,PRRC2C,ZNF292,BOD1L1,TEFM,ZNF565,COX6C,NSUN4,ELP5,PRPF31,…
TCF7	CHEA databse	-1.23	0.00472	0.164	2292	CEP290,UBALD1,TMEM216,MYH7B,NUDT17,ITPA,SEPN1,TRAF3IP1,FAM169A,ELL,SNRNP27,MRPL33,MAST2,TRAF3,AKT2,KLHL8,CARD11,BCL3,ANKH,BCOR,SMAD3,ZMIZ1,ZHX2,AFF3,LDLRAD4,SLC22A23,FANCC,RERE,NFATC2,RUNX3,CHD2,RCC2,MDM4,UTRN,MAD1L1,LMNA,LPIN1,VPS13B,RAPGEF1,ZNF710,ADAMTS17,UGGT1,PLCG2,PRR5,ALOX5,TAF1B,MYADM,FBXW8,HLCS,PMEPA1,CELSR1,MARK4,TMC6,ZNF609,RCAN3,BAG3,RFX7,SPIDR,FBXO21,TAPBP,ATN1,FAHD2A,ADAR,SOCS7,DGKG…	1.33	0	0.0824	1814	CEP290,SOGA1,UBALD1,OTULIN,TMEM216,MYH7B,SEPN1,CBFA2T2,SNRNP27,MRPL33,MAST2,AKT2,KLHL8,ABCA4,CARD11,ANKH,DTNB,BCOR,SMAD3,ZMIZ1,ZHX2,AFF3,FANCC,RERE,NFATC2,GALNT2,RUNX3,CXXC5,CHD2,RCC2,SNX29,SLC25A13,UTRN,MAD1L1,LMNA,LPIN1,CMIP,VPS13B,PHLPP1,RAPGEF1,RGL1,CCND1,ADAMTS17,UST,UGGT1,PLCG2,SNX30,PRR5,TAF1B,STIM1,FBXW8,IMMP2L,PMEPA1,BLK,MARK4,CSK,UVRAG,BAG3,PTK2,CCDC92,ARL4D,RFX7,FBXO21,TAPBP,ATN1,FAHD2…	-1.17	0.0317	0.356	1977	SEPN1,TRAF3IP1,ELL,MRPL33,MAST2,CARD11,BCL3,ANKH,ZMIZ1,PRKAG2,LDLRAD4,SLC22A23,FANCC,RERE,ARID3A,NFATC2,GALNT2,RUNX3,CHD2,RCC2,MDM4,SNX29,TSPAN9,RXRA,LMNA,CMIP,LRCH1,ITPK1,CCND1,INF2,ADAMTS17,DOPEY2,LHPP,TAF1B,STIM1,MYADM,PFKP,VGLL4,PMEPA1,SIK3,MARK4,CSK,ANP32A,ZNF609,BAG3,CCDC92,TAPBP,ATN1,TSPAN5,CASZ1,TNRC18,LEF1,CACNB3,GPSM2,RCSD1,DNM1,MLLT6,TCF7,RFNG,MFGE8,COIL,HVCN1,IRGQ,KCNN4,MGAT1,NUP214,G…
STIM_VS_STIM_AND_IL12_72H_CD8_T_CELL_DN	GSE15930	1.52	0.0022	0.0272	2551	ANKZF1,ZSCAN26,VAPA,UBE2A,TIRAP,THUMPD1,TBC1D24,TAGLN2,SNX2,SMAP1,SLC35A2,SLC25A4,SLC25A3,SIRT2,MSRB1,RRAGA,RNF34,RARS,RAB5A,PTGS1,PPP6C,PPIH,PPIE,POLR3A,PIP4K2A,NUDT5,NT5DC3,NLRX1,NCK2,NACC2,MYCBP,MRPL45,MRPL38,LITAF,LAMA5,IRS2,IL1R1,GATA1,GABARAPL1,FLT3,EOMES,DVL2	-1.69	0	0.00462	2577	YWHAB,VAPA,UTP3,TSPAN5,TIRAP,TBC1D24,TAGLN2,SNRNP25,SLC35A2,SLC25A4,SLC25A3,SLC22A5,SIRT2,MSRB1,SCARB2,RRAGA,RFK,RARS,RAB5A,PPP6C,PPIH,PPIE,PIP4K2A,NUDT5,NLRX1,NCK2,NACC2,MYCBP,MRPL45,MRPL38,LITAF,KDELR3,IRS2,IL1RAP,IL1R1,GPN3,GCH1,GABARAPL1,FLT3,EOMES,EIF3B,DVL2	0.984	0.481	0.789	1457	ZNF274,ZNF23,VAPA,TBC1D24,SMAP1,SLC25A4,MSRB1,PPIE,PIP4K2C,NLRX1,NACC2,MRPL45,LITAF,LAMA5,KLHL21,IL1R1,GATA1
NAIVE_VS_EFFECTOR_CD8_TCELL_DN	GSE40666	1.29	0.0606	0.0945	2191	AHR,RNF135,AVEN,NCEH1,PGM1,SOAT1,LAMTOR4,UBE2F,MYO1F,ATP8B4,SCRN2,NAAA,MID1IP1,PLAC8,NXT2,ID2,LITAF,PELI2,TMEM64,CRTAP,CTSC,BSCL2,PPIE,FRMD4A,PLSCR1,MYB,FES,TMEM126A,TTYH2,MYLIP,CXCR6,USP20,SLCO3A1,LCLAT1,SOCS3,CCDC126,KLRD1,CTSW,GZMK,RAB32,FCER1G,SPRY2,LEPROT,APOBR	-1.9	0	0.000958	1249	AHR,AVEN,PGM1,SOAT1,LAMTOR4,UBE2F,MYO1F,ATP8B4,SCRN2,MID1IP1,RCN1,PLAC8,NXT2,ID2,LITAF,PELI2,CRTAP,CTSC,BSCL2,PPIE,FRMD4A,RNASET2,ANXA11,MYB,ICOS,FES,TTYH2,PLD1,VTI1B,MYLIP,SLCO3A1,KCTD12,KLRD1,GZMK,RAB32,FCER1G,LEPROT,APOBR	1.26	0.0587	0.155	2141	NCEH1,SOAT1,LAMTOR4,TGIF1,AGFG1,TRPV2,DPY19L1,APPL2,SCRN2,NAAA,PLAC8,NXT2,LITAF,MFSD14A,PELI2,COPS7A,TMEM64,SLC22A15,CTSC,ABHD4,PPIE,RELL2,FRMD4A,MYB,ECI1,ICOS,MYD88,TTYH2,AIM2,MYLIP,PTPN22,ARAP3,LPAR6,ZNF23,GPR183,SMCO4,KLRD1,GZMK,RAB32,FARP1,LEPROT,KLHL21
CLASS_I_MHC_MEDIATED_ANTIGEN_PROCESSING_PRESENTATION	MSigDB c2/Reactome MODULE	1.36	0.0073	0.0663	2546	FBXL3,MYLIP,PSMB1,PSMC4,RNF14,UFL1,PSMA4,VAMP3,CUL1,BTBD1,UBE2D1,FBXW11,UBE2A,ITGB5,KLHL42,HECTD1,SNAP23,CDC23,PSMD8,FBXO7,NCF4,RBX1,PSMC6,PSMC1,PSMB5,SEC23A,PSMA7,PSMD7,STUB1,SEC61B,UBE2R2,TRIM37,BLMH,WSB1,KLHL2,FBXW7,ZBTB16,PSMD9,FBXO9,FBXL4,RNF130,LNPEP,SKP1,RNF7,NCF2,FBXO30,FBXW2,WWP1,RNF114,PSMF1,ANAPC13,UBAC1,TRAF7,MKRN1,CTSL,RNF144B,HECW2,ITGAV,NPEPPS,PSMA5,KLHL3,TRIM41,RNF217,TIRAP,TRIP12…	-1.36	0.00862	0.0432	2267	FBXL3,MYLIP,PSMB1,PSMC4,RNF14,VAMP3,CUL1,RNF4,BTBD1,NEDD4,UBE2D1,FBXW11,ITCH,KLHL42,ANAPC5,SNAP23,CDC23,PSMD8,FBXO7,NCF4,RBX1,PSMC6,PSMC1,PSME2,SEC23A,PSMA7,PSMD7,STUB1,PSMA2,SEC61B,UBE2R2,BLMH,WSB1,KLHL2,PSMD9,RNF130,SKP1,RNF7,PSMD14,NCF2,FBXO30,RNF114,PSMF1,ANAPC13,UBAC1,RLIM,TRAF7,MKRN1,VHL,CTSL,RNF144B,ITGAV,NPEPPS,PSMA5,TRIM41,RNF217,LRSAM1,TIRAP,TRIM36,TRIM11,FBXO32,NCF1,FBXW5,UBE2Q1,CTSS,E…	1.48	0.00239	0.0384	2063	FBXL3,MYLIP,PSMB1,RNF19A,CUL3,PSMA4,ANAPC4,BTBD1,SEC61A2,UBE2D1,FBXW11,UBE2K,ITCH,KLHL42,SNAP23,PSMD8,FBXO7,NCF4,RBX1,PSMB5,SEC23A,PSMA7,PSMD10,UBE2W,IKBKB,SEC61B,PSMD3,WSB1,KLHL2,FBXW7,PSMD9,FBXO9,SKP1,RNF7,FBXO6,FBXL5,AREL1,PSMF1,ANAPC13,MKRN1,TPP2,CTSL,TLR4,PSMB7,RNF144B,HECW2,ITGAV,HERC3,NPEPPS,PSMA5,KLHL3,UBC,LONRF1,TRIM11,LY96,NCF1,PSMB4,UBE2Q1,CCNF,KLHL21,CTSS,PSMC3,CUL5,UBE2V2,UBE2E3,UBB,…
HEMOSTASIS	MSigDB c2/Reactome MODULE	1.15	0.113	0.22	3114	CD99,PRKAR2B,LAMP2,ITGA2B,CD9,FYN,EHD3,HGF,VCL,RAB27B,PIK3CB,KIF1B,HMG20B,DGKA,PRKCQ,PPP2R5A,KIF2A,PPP2R5B,CDC42,ACTN1,MGLL,SRI,KIFAP3,STXBP2,CEACAM1,KIF22,BRPF3,VTI1B,TUBB1,GATA1,CD99L2,MAGED2,DGKH,TNFRSF10A,MAG,PIK3CG,CDC37L1,PRKAR1A,PF4V1,EHD1,MAPK14,PPP2CA,FN1,PLEK,STXBP3,RAP1A,MYB,CD244,SRGN,NFE2,F13A1,RAP1B,GNG11,CAP1,RAF1,H3F3B,DAGLA,P2RX4,CD63,MICAL1,SERPINE2,RAC1,GYPC,TRPC6,PPP2R1B,THBS1…	-1.42	0	0.0295	2185	LAMP2,CD9,FYN,HGF,VCL,RAB27B,PIK3CB,KIF1B,ATP2B4,PPP2R5A,PPP2R5B,ATP1B3,ACTN1,SRI,KIFAP3,STXBP2,KIF22,APLP2,JAK2,VTI1B,CD99L2,MAGED2,DGKH,TNFRSF10A,MAG,PIK3CG,PRKAR1A,PF4V1,EHD1,MAPK14,PPP2CA,FN1,QSOX1,STXBP3,CAPZA1,MYB,SRGN,NFE2,F13A1,TREM1,RAP1B,DOCK4,RAF1,H3F3B,DAGLA,P2RX4,CD63,MICAL1,SERPINE2,RAC1,GYPC,TRPC6,PPP2R1B,THBS1,OLA1,ITGAV,ARRB2,RHOB,DGKQ,DOK2,ENDOD1,FERMT3,ALDOA,ITGB1,SLC7A11,FAM49…	-0.766	0.993	0.951	2306	KDM1A,ITGA2B,TBXA2R,PLAUR,EHD3,CD74,CD44,PRKCH,LCP2,HSPA5,PRKACA,MGLL,GNB1,APLP2,DOCK3,CBX5,ITPR3,SERPIND1,ITPK1,TIMP1,STX4,CSK,TGFB1,PIK3R2,DOCK8,GATA3,RAD51C,PFN1,AKAP10,SH2B3,VEGFA,SOS1,DOCK7,KIF21B,CLU,PDE1B,KLC1,RAC2,ACTN4,JCHAIN,PRCP,ARRB2,PIK3R5,TP53,SOD1,PCYOX1L,KCNMB1,AK3,DGKZ,ENDOD1,VAV2,RACGAP1,PRKCD,CDK5,KIF27,WEE1,STIM1,IRF2,INPP5D,SIN3A,GNG5,RHOG,SH2B1,TUBB4B,SRC,SPN,S100A10,MAFK,GP…
INTERLEUKIN_1_FAMILY_SIGNALING	MSigDB c2/Reactome MODULE	1.75	0	0.00502	2607	PSMB1,PSMC4,PSMA4,CUL1,FBXW11,TOLLIP,PTPN4,IRAK3,PSMD8,RBX1,PSMC6,PSMC1,PSMB5,PSMA7,PSMD7,MAP2K6,NFKB1,PSMD9,SKP1,IL1R1,IL18R1,IL1B,PSMF1,PTPN12,MAP3K7,IL1RN,PELI2,PSMA5,PSMD4,SQSTM1,PTPN13,PSMC3,NKIRAS2,TNIP2,UBB,PSMD1,PSMD2,UBE2N,IRAK1,SIGIRR,PSMD13,HMGB1,PSMD12,PELI1,MAP3K3,PSMB8,UBA52,PSMB9,IKBKG,PSMB3	-2.15	0	0	2022	PSMB1,PSMC4,CUL1,FBXW11,PTPN4,IRAK3,PSMD8,RBX1,PSMC1,PSME2,PSMA7,PSMD7,PSMA2,MAPK8,MAP2K6,PSMD9,SKP1,PSMD14,IL1R1,IL18R1,IL1B,PSMF1,PTPN12,MAP3K7,IL1RN,CASP1,PELI2,PSMA5,PTPN13,PSMC3,NKIRAS2,TNIP2,UBB,PSMD1,PSMD2,PSMD13,HMGB1,IL1RAP,PSMD12,PELI1,MAP3K3,PSMB9,IKBKG,PSMB3	1.78	0	0.00424	2260	PSMB1,ALOX5,PSMA4,MAP2K4,PSME4,FBXW11,PTPN4,IRAK3,PSMD8,RBX1,PSMB5,PSMA7,PSMD10,IKBKB,MAPK8,MAP3K8,PSMD3,NFKB1,PSMD9,SKP1,IL1R2,IL1R1,PSMF1,PSMB7,CASP1,PELI2,PSMA5,UBC,PSMD4,PSMB4,PSMC3,NOD2,TNIP2,UBB,MYD88,PSMD1,UBE2N,PSMD13,PSMD12,IRAK4,AGER,CHUK,PSMB9,IKBKG,PSMB3
INTERLEUKIN_12_SIGNALING	MSigDB c2/Reactome MODULE	1.39	0.0605	0.0535	1647	SOD2,LMNB1,VAMP7,RAP1B,SNRPA1,CA1,STAT4,HNRNPDL,TALDO1	-1.88	0.00198	0.00092	2877	RALA,CNN2,CDC42,JAK2,MTAP,PSME2,TYK2,SOD2,LMNB1,CAPZA1,TCP1,VAMP7,RAP1B,CA1,STAT4,MSN,HNRNPDL,TALDO1,ANXA2,MIF	0.906	0.625	0.881	3228	RALA,CDC42,RPLP0,JAK2,MTAP,TYK2,SOD2,LMNB1,VAMP7,RAP1B,SNRPA1,CA1,HNRNPDL,TALDO1,PPIA
IRON_UPTAKE_AND_TRANSPORT	MSigDB c2/Reactome MODULE	2.08	0	0	2463	HFE,ATP6V0A1,ATP6V1H,CUL1,ATP6AP1,CYBRD1,TFRC,FTL,MCOLN1,TCIRG1,SKP1,ATP6V1A,ATP6V0B,ATP6V1G1,SLC40A1,ATP6V1C1,FLVCR1,FTH1,UBB,ATP6V0E2,UBA52	-2.05	0	0.00192	1288	ATP6V1H,ATP6AP1,CYBRD1,TFRC,SLC46A1,FTL,TCIRG1,SKP1,ATP6V1A,ATP6V0B,ABCG2,ATP6V1G1,SLC40A1,ATP6V1B2,ATP6V1C1,FTH1	1.97	0.00415	0.00169	2419	ATP6V0A1,ATP6V1H,ATP6AP1,CYBRD1,FTL,MCOLN1,HMOX1,ATP6V1D,CAND1,SKP1,ATP6V0E1,ATP6V1A,ATP6V0B,FBXL5,ATP6V1F,ATP6V1E1,ATP6V1G1,SLC40A1,ATP6V1B2,UBC,ATP6V1C1,ATP6V0D1,UBB,ATP6V0A2
O2_CO2_EXCHANGE_IN_ERYTHROCYTES	MSigDB c2/Reactome MODULE	2.09	0	0	1750	SLC4A1,CYB5R4,CA2,CA1,CYB5R1,AQP1	-1.28	0.194	0.0715	3160	SLC4A1,CYB5R4,CA2,CA1,CYB5R1,AQP1	1.45	0.0842	0.0419	1488	SLC4A1,CA1,CYB5R1,AQP1
APOPTOSIS	MSigDB HALLMARK MODULE	1.51	0.00426	0.0246	1891	CASP9,CASP7,JUN,IL1B,BID,GADD45A,GSN,TNFSF10,F2R,BNIP3L,TSPO,XIAP,TIMP2,GPX1,BCL10,IGF2R,PPP3R1,HGF,LGALS3,GADD45B,SMAD7,SOD2,BMF,CD14,CD69,DNAJC3,HMGB2,TGFBR3,CYLD,GSR,BCL2L1,PPP2R5B,BCAP31,SAT1,BCL2L2,GPX4	-1.53	0.0022	0.0167	2593	CASP9,DFFA,CASP7,JUN,BCL2L11,IL1B,DIABLO,BAX,BIK,BID,CDKN1B,GSN,TNFSF10,PRF1,F2R,BNIP3L,RHOB,TSPO,CCND2,XIAP,TIMP2,CASP1,GPX1,BCL10,IGF2R,PPP3R1,HGF,LGALS3,SMAD7,GCH1,VDAC2,IFNGR1,SOD2,BMF,EREG,RARA,CD14,CD69,DNAJC3,PLCB2,HMGB2,TGFBR3,EBP,RHOT2,CYLD,GSR,BCL2L1,PPT1,ANXA1,PPP2R5B,SAT1,DPYD,PAK1,GPX4	0.985	0.492	0.851	2910	CASP3,BIRC3,BAX,BID,GADD45A,DDIT3,CDKN1B,TNF,GSN,BNIP3L,RHOB,GPX3,TSPO,XIAP,CTNNB1,TIMP2,CASP1,GPX1,IGF2R,CD38,PPP3R1,HGF,LGALS3,GADD45B,SMAD7,HMOX1,VDAC2,SOD2,RELA,CD14,CD69,RHOT2,GSR,BCL2L1,MGMT,SC5D,RNASEL,ANXA1,BCAP31,SAT1,BCL2L2,DPYD,PAK1,ETF1
FATTY_ACID_METABOLISM	MSigDB HALLMARK MODULE	1.89	0	0.00121	2046	ACAA1,ACADM,ACSL1,CPT2,DECR1,HIBCH,HSD17B11,IDH1,MLYCD,ALDH9A1,HADHB,ECHS1,CA2,ALDH1A1,ACADVL,AUH,ACOT2,MDH2,CRAT,CD1D,GCDH,NBN,PPARA,ODC1,CA6,UROD,SUCLG2,IDI1,ACSL4,ALDOA,ACSM3,GLUL,GABARAPL1,PRDX6,H2AFZ,GAPDHS,PDHA1,BLVRA,BMPR1B	-1.76	0.0022	0.00326	2397	ACAA1,ACADM,ACSL1,CPT2,DECR1,HSD17B11,IDH1,MLYCD,ALDH9A1,HADHB,ALDH1A1,ACADVL,MCEE,FH,MDH2,LDHA,IDH3B,CRAT,CD1D,GCDH,SLC22A5,PDHB,NBN,CA6,UROD,MIF,SUCLG2,CPOX,SMS,IDI1,ACSL4,ALDOA,ACSM3,ADSL,GLUL,GABARAPL1,PRDX6,ERP29,H2AFZ,GAPDHS,PDHA1,BLVRA,SERINC1	1.73	0.00209	0.00556	2687	ACAA1,ACOX1,ACSL1,ALDH3A2,DECR1,ECI1,HIBCH,HMGCL,HSD17B11,IDH1,HADHB,HSD17B10,ACADVL,HSD17B4,HSD17B7,MCEE,ALAD,ACOT2,MDH2,UROS,CRYZ,MDH1,CRAT,SDHD,HSDL2,CD1D,GPD2,SLC22A5,NBN,PPARA,DLD,SUCLG2,NTHL1,IDI1,ADIPOR2,ACSL4,ACSM3,D2HGDH,ADSL,OSTC,GLUL,PRDX6,H2AFZ,GAPDHS,PDHA1,RAP1GDS1,SERINC1,RDH11
GLYCOLYSIS	MSigDB HALLMARK MODULE	0.836	0.826	0.907	1387	ALDOA,TPI1,MXI1,EGLN3,AKR1A1,G6PD,MDH2,TSTA3,ME2,GYS1,TGFA,CHST2,IRS2,TALDO1,AGL,IDH1,PSMC4,TGFBI,ANKZF1,ALDH9A1	-1.3	0.0346	0.0623	1807	ALDOA,TPI1,MXI1,LDHA,PGAM1,EGLN3,AKR1A1,PPFIA4,G6PD,MDH2,TSTA3,QSOX1,ME2,GAPDHS,EXT2,PGM2,GYS1,TGFA,GALE,IRS2,KDELR3,TALDO1,AGL,IDUA,PLOD1,IL13RA1,PAM,IDH1,PYGL,NDUFV3,PSMC4,TGFBI,RRAGD,ALDH9A1	-0.833	0.854	0.942	2807	PFKP,VEGFA,PC,CHPF,CHST12,MPI,PPFIA4,ALG1,GOT1,SLC35A3,ME2,ENO2,SLC25A13,CXCR4,FUT8,B3GALT6,HSPA5,ADORA2B,NANP,ZNF292,TKTL1,STMN1,MET,B4GALT1,DPYSL4,CD44,DDIT4,CASP6,GLCE,GLRX,HDLBP,SLC37A4,LHPP,SDHC,ISG20,ARPP19,PAM,NDUFV3,GALK2,FKBP4,SOD1,AK3
HEME_METABOLISM	MSigDB HALLMARK MODULE	3.14	0	0	1082	ALAS2,FECH,GYPA,SELENBP1,BLVRB,GYPC,EPB42,SLC4A1,RHCE,TAL1,SPTB,UROD,EIF2AK1,MPP1,GLRX5,ANK1,NFE2,SPTA1,BNIP3L,CLIC2,TRAK2,XK,SNCA,MARK3,UBAC1,CA1,CA2,BSG,FOXO3,KLF1,KAT2B,NARF,FBXO7,NUDT4,TMCC2,GATA1,RBM38,PRDX2,MINPP1,MKRN1,SMOX,TFDP2,MXI1,MOSPD1,SLC30A1,TFRC,RCL1,ACSL6,PSMD9,ISCA1,ICAM4,BPGM,E2F2,EPB41,ADIPOR1,DCUN1D1,YPEL5,USP15,RIOK3,SLC25A38,TRIM58,NCOA4,GDE1,ARHGEF12,PPP2R5B,CIR1,HTRA2,NEK…	-2.09	0	0	2741	PPOX,FECH,GYPA,BLVRB,GYPC,EPB42,SLC4A1,RHCE,TAL1,SPTB,UROD,HBQ1,DCAF11,ERMAP,EIF2AK1,CPOX,MPP1,GLRX5,TSPAN5,NFE2,SPTA1,BNIP3L,CLIC2,TRAK2,UROS,SNCA,MARK3,UBAC1,CA1,BSG,FOXO3,KLF1,KAT2B,FBXO7,NUDT4,TMCC2,BLVRA,PRDX2,MINPP1,MKRN1,SMOX,TFDP2,MXI1,MOSPD1,SLC30A1,TFRC,RCL1,ACSL6,MGST3,CAT,PSMD9,ISCA1,ICAM4,BPGM,KDM7A,OPTN,ELL2,LAMP2,TMEM9B,CTSB,ADIPOR1,DCUN1D1,YPEL5,USP15,RIOK3,SLC25A38,BACH1,NCOA4,GD…	2.23	0	0	1818	PPOX,FECH,GYPA,SELENBP1,BLVRB,GYPC,EPB42,SLC4A1,TAL1,SPTB,ERMAP,MPP1,GLRX5,ANK1,NFE2,AHSP,BNIP3L,CLIC2,TRAK2,UROS,SNCA,CA1,KLF1,KAT2B,NARF,FBXO7,NUDT4,FBXO9,TMCC2,GATA1,PRDX2,MINPP1,XPO7,MKRN1,TFDP2,MXI1,MOSPD1,RCL1,ACSL6,PSMD9,ISCA1,BPGM,CLCN3,E2F2,ELL2,SLC2A1,LAMP2,RNF19A,DCUN1D1,YPEL5,SEC14L1,USP15,RIOK3,BACH1,TRIM58,GDE1,NNT,AGPAT4,ACP5,HTRA2,NEK7,ARL2BP,MBOAT2,ATP6V0A1
IL2_STAT5_SIGNALING	MSigDB HALLMARK MODULE	1.16	0.182	0.208	2306	RRAGD,PHLDA1,DENND5A,GADD45B,NRP1,AHR,NDRG1,BCL2L1,GABARAPL1,TLR7,FAH,MAPKAPK2,TNFRSF21,LCLAT1,CYFIP1,FGL2,ITGAV,ODC1,CDKN1C,BATF,IGF2R,CCR4,GATA1,ARL4A,HOPX,SELP,GLIPR2,PLSCR1,GPX4,SNX9,LTB,IL18R1,EOMES,TNFSF10,RORA,CA2,RNH1,CDC42SE2,LRIG1	-1.45	0.00815	0.0256	1239	PHLDA1,DENND5A,AHR,NDRG1,GABARAPL1,TIAM1,RHOB,CAPG,WLS,FAH,MAPKAPK2,TNFRSF21,CYFIP1,FGL2,PRNP,ITGAV,GPR65,IGF2R,CCR4,P2RX4,ARL4A,HOPX,GLIPR2,ICOS,IFNGR1,IL18R1,EOMES,TNFSF10,RORA,CDC42SE2,PNP	1.16	0.141	0.263	1512	RRAGD,PHLDA1,SLC2A3,DENND5A,PHTF2,GADD45B,NRP1,TIAM1,MAP3K8,RHOB,TRAF1,PRNP,ITGAV,PTCH1,CAPN3,IL1R2,BATF,IGF2R,CKAP4,CCR4,GATA1,ARL4A,HOPX,CASP3,ICOS,RNH1,CDC42SE2,AGER
INFLAMMATORY_RESPONSE	MSigDB HALLMARK MODULE	0.992	0.501	0.539	2869	CXCL8,CD40,IL1B,IL1R1,CD69,IL15,NAMPT,NFKB1,OSM,TNFSF10,LDLR,CD55,CALCRL,IL15RA,TNFAIP6,CD82,TLR1,P2RY2,ABCA1,FFAR2,PROK2,SRI,BEST1,CXCR6,AHR,KCNJ2,IL18R1,ADRM1,MEFV,SLC31A2,CD14,PTPRE,RNF144B,RAF1,CHST2,ITGB3,KIF1B,C5AR1,STAB1,ICAM4,P2RX4,ABI1	-1.89	0	0.00105	678	IL1B,IL1R1,CD69,AQP9,EREG,IL15,TNFSF10,IFNGR2,LDLR,CALCRL,NLRP3,GCH1,P2RY2,ABCA1,FFAR2,PROK2,SRI,AHR,KCNJ2,IL18R1,MEFV,SGMS2,CD14,PTPRE,RNF144B,KIF1B,C5AR1,P2RX4	0.865	0.759	0.831	2490	FPR1,CXCL8,IL1R1,NAMPT,NFKB1,OSM,IFNGR2,IL15RA,RELA,TNFAIP6,CD82,TLR1,P2RX7,ABCA1,GNAI3,SRI,GPR183,BEST1,NMI,IFNAR1,KCNJ2,LY6E,ADRM1,MEFV,PDE4B,ATP2A2,ITGA5,CD14,PTPRE,RNF144B,RAF1,CHST2,KIF1B,NOD2,ICAM4,ABI1
INTERFERON_ALPHA_RESPONSE	MSigDB HALLMARK MODULE	-2.84	0	0	1612	MX1,IFIT3,IFI44,IFI35,IRF7,RSAD2,IFI44L,IFITM1,IFI27,IRF9,OASL,EIF2AK2,IFIT2,SP110,DDX60,UBE2L6,USP18,IFIH1,ADAR,ISG20,GBP2,HERC6,CMPK2,RTP4,STAT2,HELZ2,TRIM21,PARP14,PARP12,RNF31,TRIM14,DHX58,PARP9,TRIM25,EPSTI1,B2M,TRIM5,CD74,PSMA3,IRF2,CSF1,CNP,CMTR1,MOV10,TXNIP,NUB1	1.96	0	0.00025	2191	MX1,IFIT3,IFI44,IFI35,RSAD2,IFI44L,IFITM1,IFI27,IRF9,OASL,EIF2AK2,IFIT2,SP110,DDX60,UBE2L6,USP18,LGALS3BP,ISG20,GBP2,HERC6,RTP4,LY6E,HELZ2,TRIM21,PARP14,TRIM26,PARP12,TRIM14,DHX58,PARP9,TRIM25,EPSTI1,CD74,PSMA3,CSF1,CNP,IL4R,CD47,MOV10,NUB1	-2.48	0	0	1252	MX1,ISG15,IFIT3,IFI44,IFI35,RSAD2,IFI44L,IFI27,IRF9,OASL,EIF2AK2,IFIT2,SP110,UBE2L6,USP18,IFIH1,ISG20,GBP2,CMPK2,TRIM21,TRIM14,TDRD7,DHX58,TRIM25,EPSTI1,CD74,PSMA3,IRF2,CSF1,CNP,RIPK2,NUB1,OGFR
INTERFERON_GAMMA_RESPONSE	MSigDB HALLMARK MODULE	-2.34	0	0	1524	STAT1,IFIT1,MX1,IFIT3,IFI35,IRF7,IFIT2,OAS2,EIF2AK2,RSAD2,MX2,OAS3,IRF9,IFI44,XAF1,SP110,OASL,IFI44L,DDX60,PML,IFIH1,UBE2L6,IFI27,ADAR,STAT2,IL10RA,TRIM21,USP18,EPSTI1,DDX58,NLRC5,HERC6,CMPK2,RTP4,PARP14,SOCS1,ISG20,IRF2,TRIM14,PARP12,CD274,HELZ2,CCL5,TRIM25,PSMA3,TXNIP,DHX58,SECTM1,GBP6,LCP2,CMTR1,B2M,NOD1,TAPBP,SSPN,IRF5,GZMA,CD74,VAMP5,IL18BP,ZNFX1,ARID5B,APOL6	1.23	0.0739	0.122	2213	STAT1,MX1,IFIT3,IFI35,IRF7,IFIT2,OAS2,EIF2AK2,RSAD2,MX2,OAS3,IRF9,IFI44,XAF1,SP110,OASL,IFI44L,DDX60,LGALS3BP,PML,UBE2L6,IFI27,LY6E,IL10RA,TRIM21,USP18,EPSTI1,DDX58,NLRC5,HERC6,RTP4,PARP14,SOCS1,ISG20,TRIM14,PARP12,TRIM26,GPR18,HELZ2,TRIM25,PSMA3,CD86,HLA-DQA1,PTPN6,IL4R,DHX58,CD38,BANK1,TOR1B,AUTS2,NOD1,TAPBP,IRF5,GZMA,CD74,IL18BP,ARID5B	-1.73	0	0.00714	1746	ISG15,IFIT1,MX1,IFIT3,IFI35,IFIT2,OAS2,EIF2AK2,RSAD2,MX2,OAS3,IRF9,IFI44,XAF1,SP110,OASL,IFI44L,PML,IFIH1,UBE2L6,IFI27,STAT2,TRIM21,USP18,EPSTI1,DDX58,HERC6,CMPK2,PARP14,SOCS1,ISG20,IRF2,TRIM14,CCL5,TRIM25,PSMA3,DHX58,LCP2,PSMB2,TDRD7,PFKP,RIPK2,TAPBP,IRF4,IRF5,CD74,OGFR,IL18BP,ZNFX1,ARID5B
OXIDATIVE_PHOSPHORYLATION	MSigDB HALLMARK MODULE	1.52	0.00212	0.0242	2395	NDUFS3,UQCRC1,NDUFS1,NDUFA2,NDUFV1,COX8A,NDUFB6,COX5A,IDH3B,NDUFB8,NDUFB5,NDUFA4,COX4I1,NDUFV2,ATP6V1G1,HADHB,PDHA1,SLC25A11,NDUFB7,MDH2,SLC25A3,ACADM,ACADVL,ATP6AP1,DECR1,ATP6V1H,ATP6V1C1,GPX4,ECHS1,ATP6V0B,SLC25A4,PDK4,FXN,ACAA1,ACADSB,TIMM50,MRPL34,ISCA1,IDH1,NQO2,CASP7,PRDX3,MGST3,HTRA2,LRPPRC,ECH1,RHOT2,PDP1	-2.02	0	0.00144	2703	NDUFS3,NDUFS2,UQCRC1,NDUFA9,NDUFS1,NDUFA2,SDHB,NDUFS7,NDUFV1,NDUFA1,NDUFA6,COX8A,NDUFB6,COX5A,IDH3B,COX6B1,NDUFB5,NDUFA4,NDUFB1,COX4I1,FH,NDUFV2,NDUFC1,ATP6V1G1,HADHB,PDHA1,SLC25A11,PDHB,NDUFB7,MDH2,SLC25A3,VDAC2,ACADM,SLC25A6,ACADVL,ATP6AP1,PHB2,DECR1,ATP6V1H,FDX1,ATP6V1C1,NDUFB4,GPX4,ATP6V0B,SLC25A5,CYB5A,SLC25A4,TOMM22,ACAT1,LDHA,FXN,ACAA1,ACADSB,BDH2,TIMM50,MRPL34,ISCA1,IDH1,MRPS15,TCIRG1,ISC…	1.81	0	0.00498	2542	NDUFS3,UQCRC1,NDUFA9,NDUFA2,NNT,NDUFS7,UQCRH,NDUFA1,COX7B,SDHD,COX8A,CYC1,SURF1,COX6B1,NDUFA4,NDUFB1,COX4I1,ATP6V1F,NDUFA7,NDUFV2,ATP6V1G1,HADHB,PDHA1,DLD,SLC25A11,NDUFB7,IDH2,MTX2,MDH1,MDH2,SLC25A3,ATP6V1D,VDAC2,TIMM17A,ATP6V1E1,ACADVL,ETFA,IDH3A,ATP6AP1,VDAC1,DECR1,ATP6V1H,ATP6V1C1,COX11,PMPCA,ATP6V0B,CYB5A,SLC25A4,TOMM22,MRPS11,ECI1,FXN,ACAA1,BDH2,SLC25A12,MRPL34,ISCA1,IDH1,TCIRG1,ISCU,NQO2,ND…
REACTIVE_OXYGEN_SPECIES_PATHWAY	MSigDB HALLMARK MODULE	1.75	0.00214	0.0043	1322	GSR,PRDX2,TXNRD1,GPX4,PRDX6,SOD2,G6PD,MBP,SRXN1,FES,CDKN2D,FTL	-1.72	0.00412	0.00387	1168	GSR,PRDX2,TXNRD1,PRDX6,SOD2,G6PD,MBP,SRXN1,FES,CDKN2D,FTL,JUNB,PRNP,IPCEF1	0.905	0.64	0.833	1675	GSR,PRDX2,TXNRD1,PRDX6,SOD2,SRXN1,CDKN2D,ERCC2,PRNP
TGF_BETA_SIGNALING	MSigDB HALLMARK MODULE	0.82	0.776	0.894	2005	TGFBR1,SMAD7,SMURF1,JUNB,MAP3K7,PPM1A,XIAP,CDK9,ID2,THBS1	0.897	0.625	0.778	1178	BMPR2,PMEPA1,NCOR2,SMAD3,APC,BCAR3,LTBP2	-1.12	0.263	0.404	970	TGFB1,SKI,ACVR1,PMEPA1,NCOR2,BMPR1A,APC
TNFA_SIGNALING_VIA_NFKB	MSigDB HALLMARK MODULE	1.21	0.0972	0.158	2427	JUNB,TNFAIP3,TNFAIP2,JUN,IL1B,BCL2A1,PPP1R15A,SOD2,DUSP1,ETS2,NFKB1,EHD1,IER2,PHLDA1,GADD45A,SOCS3,SLC2A6,LITAF,SGK1,NAMPT,PNRC1,ID2,CD69,PFKFB3,SQSTM1,GADD45B,KYNU,BTG1,MAP2K3,TANK,NINJ1,SAT1,MARCKS,LDLR,DRAM1,DENND5A,SPSB1,TSC22D1,NFE2L2,SLC16A6,ABCA1,BCL6,IRS2,CEBPD,IL15RA,TNIP2,PDLIM5	-1.75	0	0.00321	1281	JUNB,TNFAIP3,PTGS2,TNFAIP2,IL1B,PPP1R15A,SOD2,GCH1,EHD1,PHLDA1,SLC2A6,LITAF,SGK1,NAMPT,ID2,CD69,PFKFB3,IFNGR2,KYNU,BTG1,RHOB,NINJ1,KLF4,SAT1,PTPRE,MARCKS,LDLR,DENND5A,SPSB1,NFE2L2,SLC16A6,ABCA1,IRS2,CEBPD,TNIP2,PDLIM5	0.981	0.497	0.749	1864	TNFAIP3,PTGS2,BCL2A1,SOD2,TRAF1,MAP3K8,ETS2,TNF,NFKB1,PHLDA1,IER5,GADD45A,LITAF,TNFAIP6,SGK1,NAMPT,PFKFB3,GADD45B,KYNU,BTG1,RHOB,SAT1,GPR183,PTPRE,MARCKS,F2RL1,DRAM1,PLEK,DENND5A,CD80,CCNL1,TSC22D1,SLC16A6,ABCA1,SLC2A3,IL15RA,TNIP2
WNT_BETA_CATENIN_SIGNALING	MSigDB HALLMARK MODULE	1.06	0.363	0.352	957	NUMB,DVL2,FRAT1,RBPJ,HDAC11	-0.717	0.903	0.972	1927	NOTCH4,CUL1,HDAC2,NUMB,DVL2,FRAT1,RBPJ,HDAC11	-1.4	0.0812	0.0919	1587	MYC,PSEN2,LEF1,AXIN1,JAG1,MAML1,KAT2A,NCOR2,TCF7,CSNK1E,TP53
B-CELLS	PMID: 21743478	-1.46	0.00692	0.031	2058	DDR1,SREBF2,TPD52,ST6GAL1,PLK1,TRIM2,GLS,PTTG1,ALDH5A1,RNGTT,REEP1,CD22,ISG20,USP6NL,CD79A,POU2AF1,DGKG,NTNG2,TNFRSF13B,RAD50,PARP1,TCF3,MEF2C,HIP1R,CD200,EYA2,PLA2G4C,SOCS1,MS4A1,CHEK2,DIMT1,GART,KDM4B,H2AFX,ZHX3,SIPA1L3,WEE1,ZNF93,ADCY10,ARHGAP17,PRKD3,TCTN1,OSBPL10,EHMT1,TTPAL,BEND5,ZBTB32,TMEM156,ULK4,UNC93B1,BHLHE41,DCAF15,TFEB	2.45	0	0	2420	SREBF2,PODXL,TPD52,FAM3C,ST6GAL1,PLK1,TRIM2,RFX5,GLS,HS2ST1,ZNF318,ALDH5A1,RNGTT,REEP1,FARP2,CD22,LRMP,HHEX,ISG20,USP6NL,CD79A,POU2AF1,SLC15A2,PIP5K1B,CXCR5,PRKCE,BLK,DGKG,CD19,NTNG2,TNFRSF13B,PTK2,RAD50,RRAS2,PARP1,CCND1,TCF3,MEF2C,RHOBTB2,HIP1R,CD200,EYA2,PLA2G4C,SOCS1,MS4A1,CHEK2,P2RX5,DIMT1,RAD17,GART,KDM4B,H2AFX,ZHX3,MICAL3,SIPA1L3,CACNA1A,DENND5B,DTNB,WEE1,ZNF93,CD72,ITPR1,ADCY10,ARHGAP17,P…	-1.08	0.279	0.46	1860	SREBF2,PODXL,TPD52,SCARB1,ST6GAL1,PLK1,TRIM2,RFC5,RNGTT,RAPGEF5,ISG20,CD79A,POU2AF1,ZNF107,CBX4,RAD50,CD24,CCND1,CD200,EYA2,PLA2G4C,SOCS1,SSBP2,H2AFX,DNAJC16,SIPA1L3,ZNF93,ADCY10,GPLD1,ARHGAP17,SPATS2,LHPP,EHD3,QRSL1,ELL3,TMEM156,AIDA,ULK4,UNC93B1,ZNF395
MDC	PMID: 21743478	1.13	0.188	0.228	1709	CNPPD1,EPRS,JUN,EPB41L2,SPINT1,GCA,PTEN,APAF1,NAIP,FOXN3,CD1D,TPM1,SLC8A1,MMP25,HIPK3,HTR7,MEFV,AK2,SNAP23,ENTPD1,PAFAH1B2,GCNT2,LDLR,C2CD2,CD163,CMAS,SLC48A1,ARL15,MCTP1,EGLN1	-1.45	0.00422	0.0251	1777	CNPPD1,RCN1,JUN,EPB41L2,IL13RA1,SPINT1,RARA,GCA,BLVRA,MPZL2,APAF1,NAIP,CD1D,SLC8A1,MMP25,HTR7,MEFV,SNAP23,ENTPD1,PAFAH1B2,GCNT2,FLOT2,LDLR,RHOB,MEGF9,C2CD2,NDRG2,SPTLC2,CD163,CAPZA1,BZW2,COMMD9,CMAS,SLC48A1,KLF8,P2RY13,MCTP1,ATG3,MRPS15,EGLN1,KLF4	-1.01	0.453	0.615	1300	SSB,PRCP,PAF1,DDX19A,KLF9,STS,SLC4A5,IFT140,POLR3F,FYB,KCTD17,SCAMP1,APBA1,SGCG,MYH11,NF2,WNK1,ZNF609,KLF11,KLF3,PACS1
MEGAKARYOCYTE	PMID: 21743478	2.17	0	0	2536	ITGB5,SELP,ITGB3,LTBP1,PF4V1,DCLRE1A,TUBB1,CTTN,THBS1,FGF2,ITGA2B,PROS1,GNG11,FRMD4B,MFAP3L,RAB27B,LIMS1,TPM1,F13A1,F2R,MAX,RAB32,CD9,ACTN1,PTGS1,ANXA3,KIF2A,MMRN1,CD226,HIST1H2AC,F11R,CLCN4,SERPINE2,RHOBTB1,NCALD,PDLIM1,TAL1,VDR,EMC3,PTPN12,EGLN3,CALM3,FAXDC2	-1.49	0.0152	0.0201	2838	ITGB5,PARD3,LTBP1,PF4V1,DCLRE1A,TRPC6,THBS1,KAZN,FRMD4B,RAB27B,LIMS1,CDC14B,TPM1,F13A1,F2R,MAX,RAB32,CD9,ACTN1,ANXA3,VCL,CD226,TPST2,ARG2,F11R,SERPINE2,PDLIM1,TAL1,ATP9A,VDR,EMC3,PTPN12,EGLN3,CALM3,CXCR2,FAXDC2	0.921	0.647	0.889	1646	DCLRE1A,PARVB,FGF2,FRMD4B,GUCY1B3,LIMS1,RAB32,CD9,CD226,ARG2,HIST1H2AC,TNFSF4,SERPINE2,RHOBTB1,TAL1,VDR,FAXDC2
MONOCYTES	PMID: 21743478	1.42	0	0.0487	2321	CAPNS1,SLC25A3,ATP6V0B,AP2M1,NDRG1,GABARAP,GLUL,CD63,PTTG1IP,GRN,LITAF,SKP1,ACTR1A,GPX1,FTH1,CTSD,C1D,BCAP31,CTSB,GNB2,PSMB1,EPAS1,RHOC,TAGLN2,BTG1,SLC3A2,ALDOA,CD59,CD99,DUSP1,ARF4,GPX4,THBS1,PGD,COX8A,PGRMC1,ITGB5,HNRNPH2,NFE2L2,FBXO7,PSMD1,CREG1,CAPZA2,COPE,TXNRD1,ADRM1,SH3BGRL,VAMP3,COPB1,OAZ2,TPD52L2,CRTAP,CSNK2B,PSMB3,MGST3,PPP1CB,ALDH2,EIF4E,RHEB,TALDO1,SQSTM1,G3BP1,UBE2N,ARF5,UBL3,TRIP12,…	-1.97	0	0.00115	1770	PLD1,SLC25A3,ATP6V0B,PRKAR1A,NDRG1,GABARAP,GLUL,CD63,GRN,LITAF,SKP1,MAPRE1,ACTR1A,ACTR2,FTH1,CTNNA1,CTSD,MAT2A,BZW1,ZYX,CTSB,GNB2,PSAP,PSMB1,M6PR,TAGLN2,BTG1,HSBP1,ALDOA,SERP1,CD59,CKAP4,ATP6V1B2,ARF4,THBS1,PGD,COX8A,PGRMC1,HNRNPH2,NFE2L2,FBXO7,CREG1,CAPZA2,COPE,TXNRD1,PRNP,SH3BGRL,VAMP3,COPB1,TPD52L2,CRTAP,CSNK2B,PSMB3,MGST3,PPP1CB,VIM,EIF4E,ATP6AP2,RHEB,TALDO1,QSOX1,ARF5,ANXA2,INSIG1,RRAGA,MARC…	1.21	0	0.203	2306	RPL11,ATP6V0B,RPS7,ATP6V0E1,NDRG1,GABARAP,GLUL,PTTG1IP,GRN,KDELR2,LITAF,SKP1,GPX1,CTSD,C1D,PAFAH1B1,LAMP2,BCAP31,GNB2,PSMB1,RHOC,RPL23,M6PR,BTG1,SLC3A2,SERP1,CD59,CKAP4,ANXA1,ATP6V1B2,COPB2,PGD,COX8A,PGRMC1,FBXO7,GNAI3,AMD1,PSMD1,CAPZA2,TXNRD1,ADRM1,MOB1A,PRNP,SH3BGRL,ENC1,TPD52L2,ITGA5,PSMB3,MGST3,PPP1CB,PLEKHB2,CUL4A,ALDH2,EIF4E,TALDO1,QSOX1,UBE2N,ARF5,ATP6V1F,UBL3,ETF1,INSIG1,ACSL3,MARCKS,GALN…
PDC	PMID: 21743478	-1.08	0.231	0.347	2279	HSP90B1,CALR,RERE,SOX4,VAMP2,CBX6,STT3A,DLGAP4,NFX1,MEF2D,PRDM2,KRR1,LMAN1,FKBP2,ALDH5A1,FCHSD2,NUCB2,PKNOX1,REST,FNTB,HS3ST1,ANGPT2,WASL,NR2C2,MAP3K13,UPF3A,ASPH,OGT,HLCS,PTPN22,CBFA2T3,CBLB,PDIA4,CNP,GGA2,MAGED1,PAIP1,GPM6B,PRUNE,EWSR1,SMG1,SF1,TRA2B,BMPR2,PIP5K1A,TAPBP,SMARCB1,PPP1R14B,WSCD1,MINA,BBIP1,TRA2A,CLMN,DDX17,PRDM10,YLPM1,ADD1,RXRB,RCAN1,POU6F1,CREBBP,SRRM2,IKZF1,MAU2,CLTB,GART,MYH14…	1.31	0.0238	0.0809	2179	RERE,SMARCC2,SOX4,VAMP2,B4GALT1,STT3A,NFX1,SERTAD2,MEF2D,PRDM2,CDYL,KRR1,ARL4D,ALDH5A1,FCHSD2,HS3ST1,ANGPT2,PGAM2,NR2C2,MAPT,UPF3A,ASPH,OGT,CHD1L,ARSD,PTPN22,CBFA2T3,KCNAB1,CBLB,CNP,GGA2,MAGED1,UBE2G2,PAIP1,GPM6B,SMG1,ZNF589,B3GALT2,SF1,TRA2B,BMPR2,PIP5K1A,ZMYM2,TAPBP,AASS,PHLPP1,ITPR1,SS18,LAMB1,SMARCB1,EHBP1,NME4,WSCD1,MINA,BBIP1,SCAMP4,TRA2A,DDX17,COL4A4,YLPM1,ADD1,PLXNA1,PARD6B,UBTF,SPICE1,PO…	-1.03	0.365	0.599	1472	HSP90B1,CALR,RERE,SMARCC2,SOX4,VAMP2,B4GALT1,DLGAP4,SERTAD2,PDCD4,PRDM2,KRR1,LMAN1,FKBP2,OFD1,TCP11L1,MAP3K13,CC2D1A,CEP135,CBFA2T3,KCNAB1,PDIA4,CNP,MAGED1,GPM6B,PLA2G16,EWSR1,TAPBP,EZH1,LAMB1,SCAMP1,PPP1R14B,WSCD1,TRA2A,CLMN,TSR3,COL4A4,YLPM1,PARD6B,RCAN1,RTCA,CREBBP,TTC38,SRRM2,HNRNPU,POLR2A,MYH14,NUP188,DDRGK1,DIDO1,SMC6,FBXO11,SUV39H2,IL18BP,BCL11A,TXLNG,NUSAP1,UCHL5,KPTN,PAQR5,FOXP3,CSNK1E,Z…
RESTRICTION_FACTORS	PMID: 25602681	-1.86	0	0.000843	1879	CD74,CNP,EIF2AK2,HERC5,IFITM1,IRF7,ISG15,MOV10,MX2,PAF1,RSAD2,RTF1,TRIM2,TRIM5,TRIM6,TRIM8,BRD4	1.4	0.0604	0.0656	2399	CD74,CNP,EIF2AK2,HERC5,IFITM1,IRF7,LGALS3BP,MOV10,MX2,PAF1,RSAD2,SUN2,TRIM2,TRIM6,TRIM7,TRIM8,BRD4	-1.98	0	0.000776	1424	APOBEC3A,APOBEC3C,APOBEC3H,CD74,CNP,EIF2AK2,HERC5,IFITM1,ISG15,MX2,PAF1,RSAD2,RTF1,TRIM2,TRIM6,TRIM8,BRD4
*NOTE: 11 NHPs with erythroid and weight outcomes available at 40 weeks post-ATI were used in the analyses shown above
